# Supplementary material for: Advancing Cancer Care in Colombia: Results of the First In Situ Implementation of Comprehensive Genomic Profiling
Source: J Pers Med. 2024 Sep 14;14(9):975. doi: 10.3390/jpm14090975 (PMC11433056; doi:10.3390/jpm14090975)
Supplement: Supplementary file 1 [file jpm-14-00975-s001.zip]

Archive with 1 entries (1 files):
- SUPPLEMENTARY DATA.xlsx
