# Supplementary material for: Advancing Cancer Care in Colombia: Results of the First In Situ Implementation of Comprehensive Genomic Profiling
Source: J Pers Med. 2024 Sep 14;14(9):975. doi: 10.3390/jpm14090975 (PMC11433056; doi:10.3390/jpm14090975)
Supplement: Supplementary file 1 [file jpm-14-00975-s001.zip › SUPPLEMENTARY DATA.xlsx]

## Sheet: Table S1
	ID	Number of reads	Number of Mapped reads	Percentage of Mapped reads (%)	Percentage of Filtered reads (%)
	1	101377548	98339244	97	7.94
	2	102328560	97129060	94.92	7.78
	3	102328560	97129060	94.92	7.78
	4	81336208	78305026	96.27	7.79
	5	75062970	70420096	93.81	8.02
	6	81336208	78305026	96.27	7.79
	7	88032788	84379278	95.85	7.77
	8	86009558	83686718	97.3	7.96
	9	97748012	93272376	95.42	7.38
	10	101481730	95423682	94.03	7.63
	11	106274628	97319274	91.57	7.35
	12	94148034	89182114	94.73	7.2
	13	86144978	62158916	72.16	6.73
	14	79633058	69215874	86.92	7.7
	15	96738956	87942036	90.91	8.56
	16	88656152	82610132	93.18	8.63
	17	80943952	77405780	95.63	8.73
	18	121741462	112482344	92.39	7.43
	19	88319750	77820744	88.11	9.57
	20	81855644	72598034	88.69	7.56
	21	8698193	83538846	96.04	8.49
	22	84448510	82322654	97.48	8.56
	23	90938424	85124258	93.61	93.61
	24	77398190	75322128	97.32	8.78
	25	90892072	87427204	96.19	8.9
	26	92895538	90380368	97.29	7.15
	27	106623146	102468434	96.1	8.4
	28	92086310	88482112	96.09	6.95
	29	92144188	86085570	93.42	7.91
	30	84045106	81304128	96.74	7.56
	31	108462468	105270576	97.06	7.28
	32	94258004	91648788	97.23	6.97
	33	86674104	84383860	97.36	8.26
	34	105294980	10143687	96.34	10.03
	35	75001386	73036976	97.38	7.51
	36	74239944	72630794	97.83	7.4
	37	72028668	69319958	96.24	8.05
	38	97208002	89310748	91.88	7.36
	39	96780628	93963286	97.09	7.5
	40	84768224	76262536	89.97	8.39
	41	96964710	82851648	85.45	8.92
	42	75886552	70730380	93.21	8
	43	74505874	71238566	95.61	8.15
	44	98426270	95055686	96.58	7.86
	45	79908962	77268922	96.7	7.12
	46	94329446	83672940	88.7	6.85
	47	97940692	94399430	96.38	7.95
	48	85372788	82688398	96.86	8.45
	49	69210058	66406900	95.95	7.71
	50	106704980	100638770	94.31	13.86
	51	84744980	81228954	95.85	8.11
	52	80093478	73251768	91.46	6.7
	53	77231414	70692244	91.53	7.93
	54	93192058	87678300	94.08	8.16
	55	80760508	72731890	90.06	8
	56	82262262	77301676	93.97	8.84
	57	81349842	76180818	93.65	8.05
	58	77365062	73709032	95.27	7.97
	59	80123756	74147950	92.54	8.44
	60	77939250	74953730	96.17	7.33
	61	66230840	60984610	92.08	7.88
	62	81501398	75195342	92.26	7.26
	63	75296982	72623840	96.45	7.6
	64	69964748	66877570	95.59	7.78
	65	90579952	86597686	95.6	7.92
	66	75662258	72903648	96.35	7.54
	67	68885944	65294604	94.79	7.3
	68	83680748	80255786	95.91	7.72
	69	81291734	76399170	93.98	7.55
	70	88829354	85180972	95.89	7.59
	71	78295416	73735874	94.18	7.67
	72	80648382	78108472	96.85	7.6
	73	92721878	89727816	96.77	8.89
	74	80155096	77437270	96.61	9.2
	75	92721878	89727816	96.77	8.89
	76	98261622	94832918	96.51	11.28
	77	99931680	96914366	96.98	8.47
	78	79018018	76739640	97.12	9.03
	79	79079852	76008782	96.12	9.23
	81	90070444	80311700	89.17	7.76
	95	93747756	87230438	93.05	9.46
	82	69862634	65450350	93.68	8.84
	83	90700728	86290076	95.14	9.17
	84	91809418	84362122	91.89	9.39
	85	81230372	78871312	97.1	9.44
	86	75729774	72005330	95.08	8.91
	87	83176186	79535572	95.62	9.69
	88	75205800	72512256	96.42	9.04
	89	81122136	79116896	97.53	8.85
	90	57565792	54280196	94.29	9.37
	91	50801070	48475258	95.42	8.74
	92	86122464	82533980	95.83	9.03
	93	68298358	65658962	96.14	9.31
	94	53526796	51711654	96.61	8.76
	97	90849398	81208372	89.39	8.97
	96	85789572	82109862	95.71	8.67
	103	91522812	80046056	87.46	8.79
	98	83496034	79204142	94.86	9.31
	99	80774896	72933152	90.29	8.66
	100	58340658	42813750	73.39	7.2
	101	74685078	46470896	62.22	6.38
	102	83238398	80099936	96.23	9.11
	103	84745172	81427694	96.09	9.06
	Average	8.44259e+07	7.91319e+07	93.8688	9.07835

## Sheet: Table S2
ID	Sex	Type of cancer	Microsatellite Status	TMB (muts/Mb)	Gen/Molecular marker	c.DNA	Protein	Type of mutation
1	Female	Digestive system	MSS	8.4	AMPLIFICATION 9p24.1	JAK2-PDCD1LG2-CD274		PROGNOSIS
					APC	c.4499_4793delinsGGTAGT TGCCTAGACCAATTCCGCG	p.Phe1500_Ala1598delinsTrp*	NONSENSE
					CD274 AMPLIFICATION			CO-MUTATION
					GABRA6	c.424G>T	p.Gly142*	NONSENSE
					JUN			AMPLIFICATION
					KRAS wild-type + NRAS wild-type + BRAF wild- type			CO-MUTATION
					MCL1			AMPLIFICATION
					REL	c.992-7C>A	-	INTRONIC
					RHEB			AMPLIFICATION
					TAF1	c.1940del	p.Lys647Argfs*4	FRAMESHIFT
					TP53	c.273_289dup	p.(Val97Glyfs*32)	FRAMESHIFT
2	Female	Breast	MSS	5.38	BCL10	c.136del	p.Ile46Tyrfs*24	FRAMESHIFT
					KDM6A	c.4161+5_4161+8del	-	INTRONIC
					MST1	c.1420_1421dup	p.Asp475Glnfs*52	FRAMESHIFT
					SUZ12	c.456-3dup	-	INTRONIC
					XPO1	c.591-3dup	-	INTRONIC
					IKBKE			AMPLIFICATION
					KMT2C	c.8390dup	p.Glu2798Glyfs*11	FRAMESHIFT
3	Female	Female reproductive system	MSS	3.07	DICER1	c.5437G>C	p.Glu1813Gln	MISSENSE
					ICOSLG	c.718_719del	p.Asp240Glnfs*81	FRAMESHIFT
					PTCH1	c.2067delinsTGT	p.Thr691Serfs*3	FRAMESHIFT
					RUNX1T1	c.1516C>T	p.Arg506*	NONSENSE
					SETD2	c.19C>T	p.Gln7*	NONSENSE
					PTCH1	c.2067delinsTGT	p.Thr691Serfs*3	FRAMESHIFT
					NRAS	c.181C>A	p.Gln61Lys	MISSENSE
					KRAS	c.35G>C	p.Gly12Ala	MISSENSE
4	Female	Digestive system	REJECTED	3.4	BAP1	c.1835_1836delinsT	p.Lys612Ilefs*5	FRAMESHIFT
					CTNNB1	c.283C>T	p.Arg95*	NONSENSE
					GATA6			AMPLIFICATION
					IDH1	c.394C>G	p.Arg132Gly	MISSENSE
					LZTR1	c.1584_1585del	p.Tyr529Hisfs*139	FRAMESHIFT
					MCL1 AMPLIFICATION			AMPLIFICATION
					NCOR1	c.974_975insCAGAGTTTAGTTTAATTATT ATTAATTTGCTACGGATATTTAATAGGAAC AAAAAATCTGCCAGCGTTATGATCAGCTCC TGGAGGCATGGGAGAAAAAAGTGGACAG AAT	p.Ile325_Glu326insArgVal*	NONSENSE
					NOTCH1			DELETION
					NRAS	c.35G>A	p.Gly12Asp	MISSENSE
					PRDM1	c.42+1G>A		SPLICE
5	Male	Digestive system	MSS	140.3	ATR	c.2320dup	p.(Ile774Asnfs*3)	FRAMESHIFT
					CTNNB1	c.101G>A	p.(Gly34Glu)	MISSENSE
					DCUN1D1	c.439G>T	p.(Glu147*)	NONSENSE
					DICER1	c.4597G>T	p.(Glu1533*)	NONSENSE
					EGFR	c.2305G>A	p.Val769Met	MISSENSE
					EP300	c.4384C>T	p.(Arg1462*)	NONSENSE
					FANCL	c.274-2A>C		SPLICE
					FAT1	c.5383C>T	p.(Arg1795*)	NONSENSE
					GNAS	c.602G>A	p.(Arg201His)	MISSENSE
					HNF1A	c.864delinsCC	p.(Gly292Argfs*25)	FRAMESHIFT
					KDM6A	c.429T>G	p.(Tyr143*)	NONSENSE
					KMT2C	c.7922C>A	p.(Ser2641*)	NONSENSE
					KRAS	c.35G>A	p.Gly12Asp	MISSENSE
					KRAS mutant + PIK3CA wild-type	c.35G>A	p.Gly12Asp	CO-MUTATION
					MAP2K1	c.199G>A	p.Asp67Asn	MISSENSE
					MAP3K13	c.1753C>T	p.(Arg585*)	NONSENSE
					MSH2	c.1588G>T	p.(Glu530*)	NONSENSE
					NF1	c.7678G>T	p.Glu2560*	NONSENSE
					NOTCH3	c.2567-1G>A		SPLICE
					PDGFRB	c.2683G>T	p.(Glu895*)	NONSENSE
					PIK3R1	c.1156C>T	p.(Arg386*)	NONSENSE
					PLCG2	c.624dup	p.(Leu209Thrfs*4)	FRAMESHIFT
					PRKDC	c.9553C>T	p.(Arg3185*)	NONSENSE
					PTCH1	c.1804C>T	p.Arg602*	MISSENSE
					RAD51C	c.837+5G>T		INTRONIC
					RBM10	c.1999G>T	p.(Glu667*)	NONSENSE
					REL	c.1720G>T	p.(Glu574*)	NONSENSE
					RICTOR	c.4777G>T	p.(Glu1593*)	NONSENSE
					SETBP1	c.331G>T	p.(Glu111*)	NONSENSE
					SNCAIP	c.961dup	p.(Ser321Lysfs*7)	FRAMESHIFT
					SNCAIP	c.2740G>T	p.(Gly914*)	NONSENSE
					SOX17	c.972_977del	p.(Gln324_His325del)	PUNCTUAL DELETION
					SUZ12	c.1960C>T	p.(Arg654*)	NONSENSE
					TBX3	c.331G>T	p.(Glu111*)	NONSENSE
					TCF7L2	c.1454del	p.(Lys485Serfs*23)	FRAMESHIFT
					TP53	c.637C>T	p.Arg213*	NONSENSE
					WT1	c.1447+5G>A		INTRONIC
					ZBTB7A	c.555G>A	p.(Trp185*)	NONSENSE
6	Male	Digestive system	REJECTED	1.54	ATR	c.2320dup	p.(Ile774Asnfs*3)	FRAMESHIFT
					HNF1A	c.864delinsCC	p.(Gly292Argfs*25)	FRAMESHIFT
					PDGFRA	c.2527_2538del	p.Ile843_Asp846del	INDEL
					RAD50	c.2165del	p.(Lys722Argfs*14)	FRAMESHIFT
7	Female	Digestive system	MSS	6.2	APC	c.3907C>T	p.Gln1303*	NONSENSE
					BCL2L1			AMPLIFICATION
					BMPR1A	c.3_4delinsTA	p.Met1?	NON START
					DNMT1	c.225+1G>A		SPLICE
					ERBB2 AMPLIFICATION	25.6 copias		AMPLIFICATION
					ERBB2 AMPLIFICATION + KRAS Wild-Type + NRAS Wild- Type + BRAF Wild-Type			CO-MUTATION
					FANCI	c.2635C>T	p.Arg879*	NONSENSE
					FAS	c.569-48_598dup	p.Cys199_Arg200insIleLeuGln Gly*	NONSENSE
					KRAS wild-type + NRAS wild-type + BRAF wild- type			CO-MUTATION
					MAPK1 AMPLIFICATION	4.2 copias		AMPLIFICATION
					MDC1	c.618_642delinsG	p.Gly207_Phe214del	INDEL
					MED12	c.6225_6226insTACCACATCC GGCAGCAGCAGCAGCAGCAG ATCCTGCGGGTAAGGCACTGG GATTTCATCTGGGACCTGGGA GCCCAGGGAGGAAGAGAGGC ACAAGTTCTTCCCACACAGTTA CCGAGACTAAACAAGGCAGTG TACCAAAACACCTAGCAGAGC GGCTGGCCTCTAGTGGTGCTG GAGAAGTTTTCTACCCTCCCCC TTTTTGTTTTCTGGGGATCATA GTGGGAGAGAGTTGGACATTG TCTGCTGGGTACCCTAGATTTG GTTTCTTTCTGTGCAGCTGTCT AAAAAGGGAAGGCAGTAGAC CCCGAGCTCCCACCCTGCTTCC TCATCCCCTGCCCTCAGCCCTT TAGTTCTGAGGCTTAGCT…	p.Gln2075_Gln2076ins50	INSERTION
					MYC			AMPLIFICATION
					NFE2L2	c.1295dup	p.Ser433Lysfs*26	FRAMESHIFT
					TOP1			AMPLIFICATION
					TP53	c.733G>A	p.Gly245Ser	MISSENSE
					ZNF217			AMPLIFICATION
8	Female	Digestive system	MSS	4.6	MAP3K1	c.4054del	p.(Gln1352Serfs*25)	FRAMESHIFT
					NCOA3	c.3786_3791del	p.(Gln1275_Gln1276del)	PUNCTUAL DELETION
					PMS1	c.488del	p.(Lys163Serfs*15)	FRAMESHIFT
					TAF1	c.1940del	p.(Lys647Argfs*4)	FRAMESHIFT
9	Female	Lung	REJECTED	3.1	ATR	c.2320del	p.Ile774Tyrfs*5	FRAMESHIFT
					MLLT3	c.637G>T	p.Glu213*	NONSENSE
					MST1	c.1216_1221del	p.Gln406_Arg407del	PUNCTUAL DELETION
					NF1	c.3314+1G>A		SPLICE
					MYC			AMPLIFICATION
					FRS2			AMPLIFICATION
					FGF3			AMPLIFICATION
					FGF4			AMPLIFICATION
					BCL6			AMPLIFICATION
					MDM2			AMPLIFICATION
					RAC1			AMPLIFICATION
					CARD11			AMPLIFICATION
					FGF19			AMPLIFICATION
					ETV1			AMPLIFICATION
					EGFR exon 19 del	c.2235_2252delinsAAT	p.(Glu746_Thr751delinsIle)	INDEL
					MET AMPLIFICATION			AMPLIFICATION
					EGFR AMPLIFICATION			AMPLIFICATION
					CCND1 AMPLIFICATION			AMPLIFICATION
					CDK4 AMPLIFICATION			AMPLIFICATION
10	Male	Digestive system	MSS	5.4	APC	c.4478_4479del	p.Thr1493Argfs*20	FRAMESHIFT
					APC	c.1759_1760delinsT	p.Val588Tyrfs*2	FRAMESHIFT
					BCL10	c.136del	p.Ile46Tyrfs*24	FRAMESHIFT
					FBXW7	c.1393C>T	p.Arg465Cys	MISSENSE
					KRAS	c.38G>A	p.Gly13Asp	MISSENSE
					KRAS	c.38G>A	p.Gly13Asp	MISSENSE
					KRAS + NRAS + BRAF			CO-MUTATION
					MDC1	c.3957_4079dup	p.Thr1321_Lys1361dup	PUNCTUAL DUPLICATION
					MST1	c.1216_1221del	p.Gln406_Arg407del	PUNCTUAL DELETION
					RAD50	c.2165del	p.Lys722Argfs*14	FRAMESHIFT
					SOX17	c.972_977del	p.Gln324_His325del	PUNCTUAL DELETION
					SUZ12	c.456-3dup		INTRONIC
					TCF7L2	c.1454dup	p.Cys486Valfs*8	FRAMESHIFT
					TGFBR2	c.324C>A	p.Tyr108*	NONSENSE
11	Male	Digestive system	REJECTED	10.9	ANKRD26	c.4086-46_4126dup	p.Asn1375_Glu1376insValCys LeuPheLysThr*	NONSENSE
					GRM3	c.1153_1247dup	p.Lys417Serfs*10	FRAMESHIFT
					GRM3	c.1247_1248insGAGCAAGAGTCCAAG ATCATGTTTGTGGTGAACGCGGTGTAT GCCATGGCCCACGCTTTGCACAAAATG CAGCGCACCCTCTGTCCCAACACTACG AGCAAGAGTCCAAGATCATGTTTGTGG TGAACG	p.Thr416_Lys417ins10	INSERTION
					JAK3	c.-13-61_11dup	p.Ser5Cysfs*30	FRAMESHIFT
					KRAS	c.35G>A	p.Gly12Asp	MISSENSE
					LRP1B	c.10095_10174+1dup	p.Gly3365_Cys3391dup	PUNCTUAL DUPLICATION
					NOTCH4	c.1677_1678insCACCCACTTCCGCCCC ACCAGGATTCTCCGGCACCCGATGTGA GGAGGATATCGATGAGTGCAGAAGCT CTCCCCACCCACTTCCGCCCCACCAGGA TTCTCCGGCACCCGATGTGAGGAGGAT ATCGATGAGTGCAGAAGCTCTCCC	p.Cys560Hisfs*39	FRAMESHIFT
					PIK3CG	c.1250_1251insGGTCAAGATCAGAGG CATTGATATCCCCGTCCTGCCTCGGAAC ACCGACCTCACAGTTTTTGTAGAGGCA AACATCCAGCATGGGCAACAAGTCCTT TGCCAAAGGAGAACCAGCCCCAAACCC TTCACAGAGGAGGTGCTGTGGAATGT GTGGCTTGAGTTCAGGGTCAAGATCAG AGGCATTGATATCCCCGTCCTGCCTCG GAACACCGACCTCACAGTTTTTGTAGA GGCAAACATCCAGCATGGGCAACAAG TCCTTTGCCAAAGGAGAACCAGCCCCA AACCCTTCACAGAGGAGGTGCTGTGGA ATGTGTGGCTTGAGTTCAG	p.Phe416_Ser417ins110	INSERTION
					RBM10	c.1709_1710del	p.Ser570Tyrfs*6	FRAMESHIFT
					SETD2	c.7534-1_7681dup	p.Thr2561Serfs*2	FRAMESHIFT
					TCF7L2	c.1118_1161+58dup	p.Arg387_Trp388ins34	INSERTION
					TOP2A	c.4336_4408dup	p.Thr1470Serfs*11	FRAMESHIFT
					TP53	c.1015G>T	p.Glu339*	NONSENSE
12	Female	Lung	MSS	4.6	ATR	c.2320del	p.Ile774Tyrfs*5	FRAMESHIFT
					BCL10	c.136del	p.Ile46Tyrfs*24	FRAMESHIFT
					GNAQ	c.303C>A	p.Tyr101*	NONSENSE
					HNF1A	c.864delinsCC	p.Gly292Argfs*25	FRAMESHIFT
					KMT2C	c.8390del	p.Lys2797Argfs*26	FRAMESHIFT
					KMT2C	c.2263C>T	p.Gln755*	NONSENSE
					MAP3K1	c.2842_2847del	p.Thr948_Thr949del	PUNCTUAL DELETION
					MAP3K4	c.3593_3598del	p.Ala1198_Ala1199del	PUNCTUAL DELETION
					SPEN	c.9759_9764dup	p.Val3254_Pro3255dup	PUNCTUAL DUPLICATION
					FRS2			AMPLIFICATION
					GLI1			AMPLIFICATION
					CDKN2B			DELETION
					CDK4			AMPLIFICATION
					MDM2			AMPLIFICATION
					YES1			AMPLIFICATION
					MET3 exon 14 skipping MET e13 (7:116411708) - MET e15 (7:116414935)			EXON SKIPPING
					BAP1 inact mut	c.1447C>T	p.Gln483*	MISSENSE
					CDK4 + MDM2 AMPLIFICATION			CO-MUTATION
13	Male	CNS	MSS	2.3	ATR	c.2320del	p.Ile774Tyrfs*5	FRAMESHIFT
					IGF2	c.-3-1G>A		INTRONIC
					NF1	c.6211C>T	p.Gln2071*	NONSENSE
					SOX10			DELETION
					CHEK2			DELETION
					EP300			DELETION
					NF2	c.229del	p.Met77Trpfs*46	FRAMESHIFT
14	Male	Lung	MSS	35.47	FAS	c.749G>A	p.(Arg250Gln)	MISSENSE
					FAT1	c.12688A>T	p.(Arg4230*)	NONSENSE
					GATA1	c.646C>T	p.(Arg216Trp)	MISSENSE
					IKZF1	c.629A>G	p.(Tyr210Cys)	MISSENSE
					PIK3R1	c.433G>T	p.(Glu145*)	NONSENSE
					SOX17	c.412del	p.(Arg138Glyfs*8)	FRAMESHIFT
					RICTOR			AMPLIFICATION
					ERBB3			AMPLIFICATION
					CDKN2A	c.250G>T	p.(Asp84Tyr)	MISSENSE
					TP53	c.524G>T	p.(Arg175Leu)	MISSENSE
15	Male	Digestive system	MSS	3.8	APC	c.4313del	p.Thr1438Asnfs*35	FRAMESHIFT
					ATR	c.2320dup	p.Ile774Asnfs*3	FRAMESHIFT
					BCL2L1			AMPLIFICATION
					ETV4	c.812-1G>T		SPLICE
					KMT2C	c.2351_2352delinsAA	p.Ser784*	NONSENSE
					Mutante TP53 + Mutante NRAS			CO-MUTATION
					MYC			AMPLIFICATION
					NCOA3	c.3776_3777insACAGCAGCAG CA	p.Gln1273_Gln1276dup	PUNCTUAL DUPLICATION
					NCOA3	c.3762_3776dup	p.Gln1272_Gln1276dup	PUNCTUAL DUPLICATION
					NOTCH4	c.42_47del	p.Leu15_Leu16del	PUNCTUAL DELETION
					NRAS	c.182A>G	p.Gln61Arg	MISSENSE
					NRAS	c.182A>G	p.Gln61Arg	MISSENSE
					RICTOR			AMPLIFICATION
					TAF1	c.1940del	p.Lys647Argfs*4	FRAMESHIFT
					TP53	c.527G>T	p.Cys176Phe	MISSENSE
					XPO1	c.591-3dup		INTRONIC
16	Male	Digestive system	MSS	2.3	BAP1	c.1029del	p.Asn344Metfs*18	FRAMESHIFT
					CDKN2A			DELETION
					CDKN2A	c.130del	p.Tyr44Thrfs*9	FRAMESHIFT
					CDKN2B			DELETION
					ERBB2	c.3044G>A	p.Gly1015Glu	MISSENSE
					GATA6			AMPLIFICATION
					IGF2	c.-3-1G>A		INTRONIC
					KMT2C	c.11104del	p.Ser3702Glnfs*3	FRAMESHIFT
					KMT2C	c.2646del	p.Val884Trpfs*29	FRAMESHIFT
					KRAS	c.35G>A	p.Gly12Asp	MISSENSE
					MYC			AMPLIFICATION
					SMAD2			DELETION
					SMAD4			DELETION
					SPEN	c.9759_9764dup	p.Val3254_Pro3255dup	PUNCTUAL DUPLICATION
					STAT4	c.129-3dup		PUNCTUAL DUPLICATION
					SUZ12	c.456-3dup		PUNCTUAL DUPLICATION
					TET2	c.3038del	p.Pro1013Leufs*20	FRAMESHIFT
					TP53	c.734G>A	p.Gly245Asp	MISSENSE
					TSC2	c.138+5G>C		INTRONIC
17	Male	Sarcoma	MSS	0	GNAS	c.601C>T	p.Arg201Cys	MISSENSE
18	Male	Sarcoma	REJECTED	3.1	IRS1	c.2054_2059del	p.Ser685_Ser686del	PUNCTUAL DELETION
					NF2	c.364-48_373del		PUNCTUAL DELETION
19	Female	Breast	MSS	6.2	AR	c.2358_2359ins68	p.Arg787Cysfs*25	FRAMESHIFT
					ARAF	c.471_549dup	p.Gly184Cysfs*12	FRAMESHIFT
					ASXL2	c.542_543ins33	p.Gln181_Cys182ins11	INSERTION
					BRD4	c.3869_3880del	p.Arg1290_Gln1293del	PUNCTUAL DELETION
					CSF1R	c.2784_2819dup	p.Ser929_Ser940dup	PUNCTUAL DUPLICATION
					DNMT3A	c.2496_2571dup	p.Ile858Hisfs*22	FRAMESHIFT
					ETV4	c.352del	p.Tyr118Thrfs*46	FRAMESHIFT
					ETV6	c.417del	p.Ile140Tyrfs*69	FRAMESHIFT
					FANCE	c.643_667del	p.Arg215Glyfs*73	FRAMESHIFT
					GNAS	c.1172_1207dup	p.Pro391_Ile402dup	PUNCTUAL DUPLICATION
					GNAS	c.1120_1155del	p.Pro374_Leu385del	PUNCTUAL DELETION
					MRE11	c.1714C>T	p.Arg572*	NONSENSE
					NCOA3	c.3786_3791dup	p.Gln1275_Gln1276dup	PUNCTUAL DUPLICATION
					NF1	c.3359_3360del	p.Val1120Glyfs*3	FRAMESHIFT
					KMT2C	c.10822_10829dup	p.Lys3611Glufs*22	FRAMESHIFT
					NRG1	c.631_636dup	p.Thr211_Thr212dup	PUNCTUAL DUPLICATION
					PPP2R2A	c.1207_1208del	p.Arg403Lysfs*4	FRAMESHIFT
					PTPRD	c.155_156ins162	p.Arg52_Pro53ins54	INSERTION
					RAD50	c.2801del	p.Asn934Ilefs*6	FRAMESHIFT
					RAD51	c.246dup	p.Arg83Glnfs*6	FRAMESHIFT
					RAD51B	c.1154A>T	p.*385Leuext*?	EXTENSIÓN
					SMAD2	c.388C>T	p.Arg130*	NONSENSE
					XPO1	c.888+1G>A		SPLICE
					ZFHX3	c.10167_10172del	p.Lys3390_Val3391del	PUNCTUAL DELETION
					ZFHX3	c.10537_10572del	p.Ser3513_Gly3524del	PUNCTUAL DELETION
					KMT2C	c.2412_2413insCC	p.Ser805Profs*50	FRAMESHIFT
					LRP1B	c.11893-34_11930dup	p.Val3976_Asp3977ins12	INDEL
20	Male	Liposarcoma	REJECTED	1.5	MST1	c.1420_1421dup	p.Asp475Glnfs*52	FRAMESHIFT
					TSC2	c.2251C>T	p.Arg751*	NONSENSE
21	Female	Digestive system	MSS	2.3	ATRX			DELETION
					BRCA2	c.6275_6276del	p.Leu2092Profs*7	FRAMESHIFT
					CARD11			AMPLIFICATION
					CDKN2A			DELETION
					CDKN2B			DELETION
					EGFR	c.2236_2250del	p.Glu746_Ala750del	PUNCTUAL DELETION
					EGFR AMPLIFICATION			AMPLIFICATION
					EPHA3			DELETION
					ETV1			AMPLIFICATION
					FAS			DELETION
					FGF1			AMPLIFICATION
					FOXA1			AMPLIFICATION
					GATA4	c.495C>A	p.Tyr165*	NONSENSE
					KDM6A			DELETION
					KRAS wild-type + NRAS wild-type + BRAF wild- type			CO-MUTATION
					LRP1B			DELETION
					MAP2K4			DELETION
					MEF2B			AMPLIFICATION
					MLLT3	c.501_509del	p.Ser188_Ser190del	PUNCTUAL DELETION
					MSH2			AMPLIFICATION
					PHF6			DELETION
					PMS2			DELETION
					RAC1			AMPLIFICATION
					RANBP2	c.1988_2203-113del		INTRONIC
					RANBP2			AMPLIFICATION
					RICTOR			DELETION
					SMAD2			DELETION
					SMAD4			DELETION
					STAG2			DELETION
					TET2			DELETION
					TP53	c.993+1G>T		SPLICE
22	Female	Digestive system	MSS	3.1	AXIN2	c.1189C>T	p.Gln397*	NONSENSE
					BRAF	c.1799T>A	p.Val600Glu	MISSENSE
					FGF23	c.536G>A	p.Arg179Gln	MISSENSE
					JAK2-RCL1 Rearreglo			FUSION
					PIK3CA	c.1357G>A	p.Glu453Lys	MISSENSE
					PTEN wild-type + PIK3CA act mut			CO-MUTATION
					STAT4	c.129-3dup		INTRONIC
					TP53	c.524G>A	p.Arg175His	MISSENSE
					ZFHX3	c.9606_9611del	p.Gln3203_Gln3204del	PUNCTUAL DELETION
23	Male	Liposarcoma	MSS	2.3	AXIN2	c.1553_1554insTCTCCCACCA CTCCCTGCTCCCGCCCGGTGGC AAGCTGCCTCCCGCGGCCGCC TCGCCGGGCGCCTGCCCCCTCC TCGGGGGCAAAGGCTTTGTGA CCAAGCAGACGACGAAGCATG TCCACCACCACTA	p.Ile519Leufs*152	FRAMESHIFT
					CTNNB1	c.121A>G	p.Thr41Ala	MISSENSE
					MED12	c.6229_6306del		INTRONIC
					STAT4	c.129-3dup		INTRONIC
					TCF3	c.497del	p.Leu166Glnfs*118	FRAMESHIFT
24	Male	CNS	MSS	2.31	ARID1A	c.529C>T	p.Gln177*	NONSENSE
					ATR	c.2320del	p.Ile774Tyrfs*5	FRAMESHIFT
					ATRX	c.2912_2915del	p.Lys971Thrfs*31	FRAMESHIFT
					BLM	c.1544del	p.Asn515Metfs*16	FRAMESHIFT
					NCOA3	c.3759_3768delinsA	p.Gln1274_Gln1276del	INDEL
					NCOA3	c.3786_3791del	p.Gln1275_Gln1276del	PUNCTUAL DELETION
					NOTCH1	c.1393G>A	p.Ala465Thr	MISSENSE
					STAT4	c.129-3dup		INTRONIC
					IDH1	c.395G>A	p.Arg132His	MISSENSE
					TP53	c.818G>T	p.Arg273Leu	MISSENSE
25	Female	CNS	MSS	3.08	BLM	c.4232del	p.Lys1411Serfs*28	FRAMESHIFT
					FLT1	c.2178_2184delinsG	p.Ser732_Ser733del	INDEL
					NCOA3	c.3820_3828del	p.Gln1274_Gln1276del	PUNCTUAL DELETION
					DICER1			DELETION
					CDKN2B			DELETION
					CDKN2A			DELETION
					MAX			DELETION
					FANCG			DELETION
					DNMT3A			DELETION
					FOXL2			DELETION
					ASXL2			DELETION
					STAG2			DELETION
					ATM			DELETION
					EED			DELETION
					NF1	c.3266_3291del	p.Glu1089Glyfs*8	FRAMESHIFT
26	Male	Male reproductive system	MSS	3.1	ABL2	c.3362C>G	p.Ser1121*	NONSENSE
					BIVM-ERCC5	c.4113del	p.Lys1371Asnfs*65	FRAMESHIFT
					CD3EAP	c.1278_1283del	p.Lys427_Lys428del	PUNCTUAL DELETION
					CHD2	c.522del	p.Val175*	NONSENSE
					MSH3	c.162_190delinsCG	p.Ala57_Ala65del)	INDEL
					NCOA3	c.3786_3791del	p.Gln1275_Gln1276del	PUNCTUAL DELETION
					NF2	c.586C>T	p.Arg196*	NONSENSE
					SUZ12	c.456-3dup		INTRONIC
					TP53	c.375+1G>A		SPLICE
					WISP3	c.624dup	p.Cys209Metfs*21	FRAMESHIFT
					XPO1	c.591-3dup		INTRONIC
27	Female	Female reproductive system	MSS	1.54	FBXW7	c.1159C>T	p.(Arg387Cys)	MISSENSE
					KRAS	c.35G>T	p.(Gly12Val)	MISSENSE
					MDC1	c.4368_4369insATTTCCACCTCCACAGACCAACCTGTCACCCCTAAGCCCACATCTCGGACCACTAGGAGCAGGACAAATATGTCCTCTGTCAAGACCCCTGAAACAGTTGTCCCCACAGCCCCTGAGCTCCAG	p.(Gln1456_Pro1457ins41)	INSERTION
					PGR	c.1514_1516del	p.(Ala505del)	PUNCTUAL DELETION
					PGR	c.1410_1433del	p.(Gln471_Pro478del)	PUNCTUAL DELETION
					ZFHX3	c.1449_1463dup	p.(Glu483_Glu487dup)	PUNCTUAL DUPLICATION
28	Male	CNS	MSS	2.32	ATRX	c.3659G>C	p.Ser1220Thr	MISSENSE
					NCOA3	c.3786_3791del	p.Gln1275_Gln1276del	PUNCTUAL DELETION
					TAF1	c.1940del	p.Lys647Argfs*4	FRAMESHIFT
					CDKN2B			DELETION
					CDKN2A			DELETION
					STK11			DELETION
					TNFRSF14			DELETION
					KEL			AMPLIFICATION
					PIK3CA	c.353G>A	p.Gly118Asp	MISSENSE
29	Male	Head and neck	MSS	2.32	GLI1	c.1483C>T	p.(Arg495*)	NONSENSE
					HSP90AA1	c.1105_1110dup	p.(Lys369_Glu370dup)	PUNCTUAL DUPLICATION
					NCOA3	c.3783_3788dup	p.(Gln1274_Gln1275dup)	PUNCTUAL DUPLICATION
					PAK1	c.1600+1_1600+4delinsTTACCAGGAT		SPLICE
					PRDM1	c.788_829del	p.(Gly263_Ser276del)	PUNCTUAL DELETION
					CSF3R	c.2455T>A	p.(Phe819Ile)	MISSENSE
					KMT2C	c.2696C>G	p.(Ala899Gly)	MISSENSE
					MGA	c.21T>G	p.(Ile7Met)	MISSENSE
					NCOA3	c.3789_3791del	p.(Gln1275del)	PUNCTUAL DELETION
					PIK3C2G	c.3224G>A	p.(Arg1075His)	MISSENSE
					PMS1	c.496G>A	p.(Gly166Ser)	MISSENSE
					RPS6KB2	c.917G>T	p.(Arg306Leu)	MISSENSE
					SPEN	c.6915_6917del	p.(Ser2306del)	PUNCTUAL DELETION
					PRKDC			AMPLIFICATION
					FGFR2	c.557T>C	p.Met186Thr	MISSENSE
30	Female	Breast	MSS	3.9	APC	c.1495C>T	p.Arg499*	NONSENSE
					AR	c.2173+1G>A		SPLICE
					ARID1B	c.6145C>T	p.Arg2049*	NONSENSE
					ATM	c.1065+1G>A		SPLICE
					ATRX	c.6294G>A	p.Trp2098*	NONSENSE
					CDK8	c.860+1G>A		SPLICE
					CDK8	c.1031+1G>A		SPLICE
					EP300	c.4617+1G>A		SPLICE
					EPHA5	c.1531C>T	p.Gln511*	NONSENSE
					EPHA5	c.203-3701_257-683del		INTRONIC
					ETV4	c.203-3701_257-683del		PUNCTUAL DELETION
					FANCI	c.3006+1G>A		SPLICE
					FBXW7	c.1099C>T	p.Arg367*	NONSENSE
					FLT4	c.873_874insAGCCAGCACGA CCTGGGCTCGTATGTGTGCAA GGCCAACAACGGCATCCAGCA TCCTGACCATCCACAACGTCAG CCAGCACGACCTGGGCTCGTA TGTGTGCAAGGCCAACAACGG CA	p.Ser293Glnfs*43	FRAMESHIFT
					FLT4	c.880_952dup	p.Arg318Hisfs*36	FRAMESHIFT
					IGF2	c.-3-1G>A		INTRONIC
					MDC1	c.4368_4369insATTTCCACCTC CACAGACCAACCTGTCACCCCT AAGCCCACATCTCGGACCACTA GGAGCAGGACAAATATGTCCT CTGTCAAGACCCCTGAAACAG TTGTCCCCACAGCCCCTGAGCT CCAG	p.Gln1456_Pro1457ins41	INSERTION
					MYCN	c.73C>T	p.Gln25*	NONSENSE
					NCOA3	c.3786_3791dup	p.Gln1275_Gln1276dup	PUNCTUAL DUPLICATION
					NUP93	c.2404C>T	p.Arg802*	NONSENSE
					RANBP2	c.4820_4821insAGGACAGTG GGATTGCAGTGTGTGCTTAGT AAGAAATGAAGCCAGTGCTAC CAAATGTATTGCTTGTCAGAAT CCAGGTAAACAAAATCAAACT ACTTCTGCAGTTTCAACACCTG CCTCTTCAGAGACAAGCAAGG CTCCAAAGAGCGGATTTGAGG GAATGTTCACTAAGAAGGA	p.Asn1690_Gln1748dup	PUNCTUAL DUPLICATION
					RET	c.2392+1G>A		INTRONIC
					ROS1	c.1808G>A	p.Trp603*	NONSENSE
					SPEN	c.9759_9764dup	p.Val3254_Pro3255dup	PUNCTUAL DUPLICATION
					STAT4	c.129-3dup		INTRONIC
					SUZ12	c.456-3dup		INTRONIC
					TP63	c.1507+1G>A		SPLICE
					ZFHX3	c.4303C>T	p.Gln1435*	NONSENSE
					JUN			AMPLIFICATION
					MCL1			AMPLIFICATION
					RHOA			AMPLIFICATION
					MYC			AMPLIFICATION
					PTPRD			DELETION
					GATA3			AMPLIFICATION
					MYOD1			DELETION
					CDK4			AMPLIFICATION
					ERBB3			AMPLIFICATION
					FGF14			DELETION
					FOXA1			AMPLIFICATION
					ZNF217			AMPLIFICATION
					AR			AMPLIFICATION
					TAF1			AMPLIFICATION
					ERBB2 AMPLIFICATION			AMPLIFICATION
					ERBB2 AMPLIFICATION+ KRAS wild-type			CO-MUTATION
					ERBB2 AMPLIFICATION + KRAS wild-type			CO-MUTATION
					ERBB2 AMPLIFICATION + RARA AMPLIFICATION			CO-MUTATION
					FGFR1 AMPLIFICATION			AMPLIFICATION
					CCND1 AMPLIFICATION			AMPLIFICATION
					ZNF703 AMPLIFICATION			AMPLIFICATION
					TSC1	c.556_561dup	p.Ala186_Leu187dup	PUNCTUAL DUPLICATION
31	Female	Digestive system	MSS	9.2	AKT1			AMPLIFICATION
					APC	c.2977_2980del	p.(Lys993Phefs*11)	FRAMESHIFT
					APC	c.4463del	p.(Leu1488Tyrfs*19)	FRAMESHIFT
					BCL2			DELETION
					KDM6A			DELETION
					KRAS	c.38G>A	p.Gly13Asp	MISSENSE
					KRAS	c.38G>A	p.Gly13Asp	MISSENSE
					LMO1	c.223C>T	p.(Arg75*)	NONSENSE
					MLLT3	c.464_465insTAGCAGCAGCAGCAGCAGCAGCAGCAGCAGTAGCAGCAGCAGCAGCAGCAGCAGCAGCAG	p.(Ser171_Ser190dup)	PUNCTUAL DUPLICATION
					MLLT3	c.530_531insTAGCAGCAGCAGCAGCAGCAGCAGCAG	p.(Ser182_Ser190dup)	PUNCTUAL DUPLICATION
					MLLT3	c.497_498insTAGCAGCAGCAGCAGCAGCAGCAGCAGCAGCAGTAGCAGCAGCAGCAGCAGCAGCAGCAG	p.(Ser171_Ser190dup)	PUNCTUAL DUPLICATION
					MLLT3	c.501_530dup	p.(Ser181_Ser190dup)	PUNCTUAL DUPLICATION
					MST1	c.360C>G	p.(Tyr120*)	NONSENSE
					PDCD1	c.11dup	p.(Gln5Thrfs*101)	FRAMESHIFT
					SMAD4			DELETION
					SRC			AMPLIFICATION
					STAG2			DELETION
					TET1	c.65del	p.(Lys22Argfs*23)	FRAMESHIFT
					TOP1			AMPLIFICATION
					TP53	c.743G>A	p.Arg248Gln	MISSENSE
					VEGFA			AMPLIFICATION
					SPEN	c.9759_9764dup	p.(Val3254_Pro3255dup)	INDEL
					STAT4	c.129-3dup	p.(?)	SPLICE
					SUZ12	c.456-3dup	p.(?)	INTRONIC
					TP53	c.375G>A	p.Thr125=	SYNONYMY
					ZFHX3	c.5218_5223dup	p.(Gln1740_Gln1741dup)	PUNCTUAL DUPLICATION
33	Female	Thyroid gland	MSS	0	BRAF	c.1799T>A	p.Val600Glu	MISSENSE
					CHEK2	c.497A>G	p.Asn166Ser	MISSENSE
					FLCN	c.1285dup	p.(His429Profs*27)	FRAMESHIFT
					HRAS			AMPLIFICATION
					IGF2	c.-3-1G>A	p.(?)	SPLICE
					MCL1			AMPLIFICATION
					MED12	c.6229_6306del	p.(?)	PUNCTUAL DELETION
					MED12			DELETION
					TET2	c.2525C>G	p.(Ser842*)	NONSENSE
					ZFHX3	c.9606_9611del	p.(Gln3203_Gln3204del)	PUNCTUAL DELETION
34	Male	Digestive system	MSS	5.4	APC	c.1212C>G	p.(Ile404Met)	MISSENSE
					BRAF	c.1781A>G	p.Asp594Gly	MISSENSE
					CDH1	c.662A>G	p.(Asp221Gly)	MISSENSE
					CDKN2B			DELETION
					CTCF	c.1207+1G>A	p.(?)	SPLICE
					ERBB3	c.310G>A	p.Val104Met	MISSENSE
					ETV5	c.142_181+24dup	p.(Ala61Glyfs*21)	FRAMESHIFT
					FANCI	c.976-41_990del	p.(?)	PUNCTUAL DELETION
					GNAS	c.1172_1207dup	p.(Pro391_Ile402dup)	PUNCTUAL DUPLICATION
					IRF2	c.187+2T>A	p.(?)	SPLICE
					KMT2B	c.1656del	p.(Lys553Asnfs*52)	FRAMESHIFT
					MED12	c.6229_6306del	p.(?)	INTRONIC
					MST1	c.848-2A>C	p.(?)	SPLICE
					NF1	c.1094C>G	p.Ser365*	NONSENSE
					RNF43	c.131dup	p.(Lys45Glufs*30)	FRAMESHIFT
					SMAD2	c.77_82dup	p.(Gly26_Gly27dup)	PUNCTUAL DUPLICATION
					SOX9	c.1456dup	p.(Val486Glyfs*92)	FRAMESHIFT
					SPEN	c.9759_9764dup	p.(Val3254_Pro3255dup)	PUNCTUAL DUPLICATION
					SUZ12	c.456-3dup	p.(?)	INTRONIC
					TP53	c.524G>A	p.Arg175His	MISSENSE
35	Male	Lung	MSS	4.6	ARID1A	c.126_128del	p.(Ala45del)	INDEL
					ATR	c.2320del	p.(Ile774Tyrfs*5)	FRAMESHIFT
					CALR	c.1191_1199del	p.(Glu398_Asp400del)	PUNCTUAL DELETION
					EGFR	c.2311delinsGGGT	p.(Asn771delinsGlyTyr)	INDEL
					NRG1	c.101C>A	p.(Ala34Glu)	MISSENSE
					NRG1	c.1096G>A	p.(Glu366Lys)	MISSENSE
					ROS1	c.1638A>G	p.(Ile546Met)	MISSENSE
					TET2	c.1516A>T	p.(Arg506*)	NONSENSE
					TP53	c.672+1G>T		SPLICE
					TP53	c.731G>T	p.Gly244Val	MISSENSE
36	Female	Lung	MSS	4.6	ROS1	c.1638A>G	p.(Ile546Met)	MISSENSE
					ROS1	c.3311C>T	p.(Ser1104Leu)	MISSENSE
					SPEN	c.9741_9742del	p.(Ala3248Profs*18)	FRAMESHIFT
					KMT2C	c.2263C>T	p.(Gln755*)	NONSENSE
					EGFR exon 19 del	c.2237_2255delinsT	p.(Glu746_Ser752delinsVal)	INDEL
					EGFR exon 19 del + TMB baja			CO-MUTATION
37	Female	Thyroid gland	MSS	6.2	ATRX	c.1396_1403del	p.(Arg466Glyfs*3)	FRAMESHIFT
					BCL2L11			DELETION
					CDKN1B	c.222C>A	p.(Tyr74*)	NONSENSE
					CHD2	c.522del	p.(Val175*)	FRAMESHIFT
					DICER1			AMPLIFICATION
					EGFR AMPLIFICATION			AMPLIFICATION
					ETV4	c.812-1G>T	p.(?)	INTRONIC
					KEL			AMPLIFICATION
					MAP3K4	c.3593_3598dup	p.(Ala1198_Ala1199dup)	PUNCTUAL DUPLICATION
					NUP93 - ETS1			FUSION
					RB1	c.1215+1G>A	p.(?)	INTRONIC
					STAT4	c.129-3dup	p.(?)	INTRONIC
					TP53	c.159G>A	p.Trp53*	NONSENSE
					TSC2	c.4972A>T	p.Lys1658*	NONSENSE
					ZBTB7A			DELETION
					ZFHX3	c.1449_1463dup	p.(Glu483_Glu487dup)	PUNCTUAL DUPLICATION
38	Male	Lung	REJECTED	4.6	ARID5B	c.422A>C	p.(Glu141Ala)	MISSENSE
					CCND3	c.531_532delinsTG	p.(Ser178Ala)	MISSENSE
					CHD4	c.5001_5003del	p.(Glu1668del)	PUNCTUAL DELETION
					MAX	c.*84+3T>A		SPLICE
					MSH3	c.178_195del	p.(Ala60_Ala65del)	PUNCTUAL DELETION
					MST1	c.1420_1421dup	p.(Asp475Glnfs*52)	FRAMESHIFT
					NCOA3	c.3750_3758del	p.(Gln1273_Gln1275del)	PUNCTUAL DELETION
					NKX2-1	c.798_800del	p.(Gly271del)	PUNCTUAL DELETION
					PTPRD	c.4304+7_4304+8insACAGTTCAGGAATGGTAAGTT	p.(Ser1435delinsArg*)	INDEL
					RAD51B	c.728A>G	p.(Lys243Arg)	MISSENSE
					RBM10	c.1990G>T	p.(Glu664*)	NONSENSE
					SH2B3	c.281G>A	p.(Arg94His)	MISSENSE
					STAG1	c.974C>T	p.(Ala325Val)	MISSENSE
					ZFHX3	c.173A>G	p.(Asn58Ser)	MISSENSE
					AXL			AMPLIFICATION
39	Female	Head and neck	MSS	0	MST1	c.1420_1421dup	p.(Asp475Glnfs*52)	FRAMESHIFT
					PPP6C	c.13G>A	p.(Asp5Asn)	MISSENSE
					PTPRD	c.2843A>G	p.(Asn948Ser)	MISSENSE
					RAD54L	c.1195A>G	p.(Ile399Val)	MISSENSE
					KMT2C	c.2291C>T	p.(Ser764Phe)	MISSENSE
					SPEN	c.4089T>G	p.(Asp1363Glu)	MISSENSE
					ZFHX3	c.10554_10556del	p.(Gly3527del)	PUNCTUAL DELETION
					ZRSR2	c.1338_1343dup	p.(Ser447_Arg448dup)	PUNCTUAL DUPLICATION
					PRSS8			AMPLIFICATION
					SOX10			AMPLIFICATION
					NKX2-1			DELETION
					PLCG2			AMPLIFICATION
					CTCF			AMPLIFICATION
					CDKN2B			DELETION
					CDH1			AMPLIFICATION
					FOXL2			DELETION
					PAX3 - FOXO1			FUSION
					PAX3 - FOXO1 e7 - e2 Fusión			FUSION
40	Female	Sarcoma	MSS	3.1	AMER1	c.589C>A	p.(Pro197Thr)	MISSENSE
					ATR	c.2320del	p.(Ile774Tyrfs*5)	FRAMESHIFT
					EP300	c.6303_6323del	p.(Met2106_Gly2112del)	DELETION
					FGFR3	c.145T>G	p.(Leu49Val)	MISSENSE
					FLT3	c.902G>C	p.(Ser301Thr)	MISSENSE
					KDM5A	c.2424C>G	p.(His808Gln)	MISSENSE
					MALT1	c.335C>A	p.(Ala112Asp)	MISSENSE
					MDM4	c.1162C>G	p.(Pro388Ala)	MISSENSE
					MST1	c.1012T>C	p.(Cys338Arg)	MISSENSE
					MST1	c.848-2A>C	p.(?)	INTRONIC
					NTRK2	c.466A>G	p.(Ile156Val)	MISSENSE
					NUTM1	c.929T>C	p.(Met310Thr)	MISSENSE
					PIK3CB	c.2299A>T	p.(Ile767Phe)	MISSENSE
					PTPRS	c.3077G>A	p.(Arg1026His)	MISSENSE
					RICTOR	c.3169A>G	p.(Thr1057Ala)	MISSENSE
					SHQ1	c.1675A>C	p.(Thr559Pro)	MISSENSE
					SPEN	c.9759_9764dup	p.(Val3254_Pro3255dup)	PUNCTUAL DUPLICATION
					STAG2	c.1535-3dup	p.(?)	INTRONIC
					TFE3	c.1589_1591del	p.(Glu530del)	PUNCTUAL DELETION
					ZFHX3	c.1449_1463dup	p.(Glu483_Glu487dup)	PUNCTUAL DUPLICATION
					FRS2			AMPLIFICATION
					JUN			AMPLIFICATION
					GLI1			AMPLIFICATION
					NCOR1			AMPLIFICATION
					PAX7			AMPLIFICATION
					CDKN2C			DELETION
					GID4			AMPLIFICATION
					MDM2			AMPLIFICATION
					TRAF2			AMPLIFICATION
					DDR2			AMPLIFICATION
					DDR2 - PAX7			FUSION
					CDK4 AMPLIFICATION			AMPLIFICATION
					FRS2 AMPLIFICATION			AMPLIFICATION
					CDK4 AMPLIFICATION			AMPLIFICATION
41	Male	Digestive system	REJECTED	9.4	AXIN1	c.1601_1602insAGTCCACCACCA	p.(Arg533_His534insGlnValHisHis)	INSERTION
					BIRC3	c.1341_1425dup	p.(Glu476Profs*4)	FRAMESHIFT
					DIS3	c.1060C>T	p.(Arg354Cys)	MISSENSE
					DOT1L	c.4327G>T	p.(Gly1443Cys)	MISSENSE
					EPHB1	c.1185C>A	p.(Ser395Arg)	MISSENSE
					GNA11	c.476+1_477-1del	p.(?)	SPLICE
					GNA11	c.889+3_891del	p.(?)	SPLICE
					GNA11	c.321+2_322del	p.(?)	SPLICE
					GNA11	c.605+2_606del	p.(?)	SPLICE
					KIT			AMPLIFICATION
					KIT	c.1669_1674del	p.Trp557_Lys558del	PUNCTUAL DELETION
					KMT2B	c.589C>T	p.(Leu197Phe)	MISSENSE
					KMT2C	c.11513del	p.(Pro3838Glnfs*51)	FRAMESHIFT
					MAP3K13	c.2785_2787del	p.(Glu929del)	PUNCTUAL DELETION
					MCL1	c.146C>G	p.(Ser49Cys)	MISSENSE
					MCL1			AMPLIFICATION
					MST1	c.1199G>T	p.(Arg400Leu)	MISSENSE
					NF2	c.325_363+49dup	p.(Lys123Hisfs*36)	FRAMESHIFT
					PDGFRA	c.163_164insGAAGAGACTGTTGCTTCTCTCAGTTGTCGGGATGAGACTGTCCTTTCTGACTGCATCCTATTCAGAGCGTGCTTCCTTTTGCAGGGCTGAGCCTAATCCTCTGCCAGCTTTCATTACCCTCTATCCTTCCAAATGAAAATGAAAAGGTTGTGCAGCTGAATTCATCCTTTTCTCTGAGATGCTTTGGGGAGAGTGAAG	p.(Glu54_Val55ins12)	INSERTION
					PDGFRB	c.3138-41_3179dup	p.(Cys1060Trpfs*5)	FRAMESHIFT
					PNRC1	c.755C>T	p.(Pro252Leu)	MISSENSE
					PPP6C	c.562_563insATGAGTGCCAAACCAAATATGGAAATGCTAATGCCTGGAGATACTGTACCAAAGTTTTTGACATGCTCACAGATGAGTGCCAAACCAAATATGGAAATGCTAATGCCTGGAGATACTGTACCAAAGTTTTTGACATGCTCACAG	p.(Thr187_Val188ins48)	INSERTION
					RAD51B	c.97_162dup	p.(Leu33_Cys54dup)	PUNCTUAL DUPLICATION
					TOP2A	c.3370A>G	p.(Thr1124Ala)	MISSENSE
					TSHR	c.145A>G	p.(Ser49Gly)	MISSENSE
42	Female	Digestive system	MSS	3.8	APC inact mut	c.4229dup	p.Cys1410Trpfs*13	FRAMESHIFT
					DIS3			AMPLIFICATION
					KRAS	c.38G>A	p.Gly13Asp	MISSENSE
					KRAS	c.38G>A	p.Gly13Asp	MISSENSE
					KRAS mutant + TP53 mutant			CO-MUTATION
					MST1	c.1420_1421dup	p.(Asp475Glnfs*52)	FRAMESHIFT
					QKI	c.401del	p.(Lys134Argfs*14)	FRAMESHIFT
					SUZ12	c.456-3dup	p.(?)	INTRONIC
					TP53	c.517G>A	p.(Val173Met)	MISSENSE
					TP53			DELETION
					TP53	c.517G>A	p.Val173Met	MISSENSE
					XPO1	c.591-3dup	p.(?)	INTRONIC
43	Female	Breast	MSS	6.3	KLF4	c.1265-1G>C	p.(?)	SPLICE
					PIK3C2G	c.4460G>C	p.(*1487Serext*?)	NO STOP
					SUZ12	c.456-3dup	p.(?)	INTRONIC
					TP53	c.209_230del	p.(Ala70Glufs*46)	FRAMESHIFT
					CDH1			DELETION
					CDK4			DELETION
					CCNE1			AMPLIFICATION
					KMT2C	c.1047C>G	p.(Ser349Arg)	MISSENSE
					TP53	c.209_230del	p.Ala70Glufs*46	FRAMESHIFT
					CCNE1 AMPLIFICATION	5.6 copias		AMPLIFICATION
44	Male	Sarcoma	MSS	0.8	AKT1			AMPLIFICATION
					NKX2-1			AMPLIFICATION
					ZBTB7A			AMPLIFICATION
					SETD2			DELETION
					TET1			DELETION
					RYBP			DELETION
					MITF			DELETION
					FOXP1			DELETION
					FOXO1			DELETION
					PDCD1			AMPLIFICATION
					BCOR			DELETION
					ERRFI1			DELETION
					BAP1			DELETION
					SUFU			DELETION
					HRAS			AMPLIFICATION
					PBRM1			DELETION
					MLH1			DELETION
					FAS			DELETION
					ARID5B			DELETION
					SDHB			DELETION
					SHQ1			DELETION
					FANCD2			DELETION
					TGFBR2			DELETION
					LATS2			DELETION
					SPEN			DELETION
					TCF7L2			DELETION
					BRAF	c.1799T>A	p.Val600Glu	MISSENSE
					BRCA2	c.9117G>A	p.Pro3039=	SYNONYMY
					FGF3 AMPLIFICATION	4.6 copias		AMPLIFICATION
45	Female	Digestive system	MSS	4.6	CDH1	c.- 531+14_558delinsGG		INDEL
					FGFR2 AMPLIFICATION			AMPLIFICATION
					KMT2C	c.2263C>T	p.(Gln755*)	NONSENSE
46	Male	Digestive system	REJECTED	3.1	ARID1B	c.908G>A	p.(Arg303Gln)	MISSENSE
					AURKA	c.70C>T	p.(Arg24Cys)	MISSENSE
					B2M	c.92C>G	p.(Ser31*)	NONSENSE
					CEBPA	c.187C>T	p.(Gln63*)	NONSENSE
					COP1	c.131C>T	p.(Ala44Val)	MISSENSE
					DIS3	c.2443A>G	p.(Ile815Val)	MISSENSE
					EML4	c.2703C>A	p.(Asn901Lys)	MISSENSE
					ESR1	c.437C>A	p.(Pro146Gln)	MISSENSE
					FANCL	c.267G>A	p.(Met89Ile)	MISSENSE
					IGF2	c.-3-1G>A	p.(?)	SPLICE
					KDM5A	c.4472A>C	p.(Glu1491Ala)	MISSENSE
					KRAS	c.35G>T	p.Gly12Val	MISSENSE
					MAPK1	c.20_22del	p.(Ala7del)	PUNCTUAL DELETION
					MLLT3	c.492_494del	p.(Ser187del)	PUNCTUAL DELETION
					NCOA3	c.3789_3791del	p.(Gln1275del)	PUNCTUAL DELETION
					NKX2-1	c.798_800del	p.(Gly271del)	PUNCTUAL DELETION
					NRG1	c.1604C>T	p.(Ser535Phe)	MISSENSE
					PIK3C2B	c.943C>T	p.(Arg315Trp)	MISSENSE
					SPTA1	c.4232T>G	p.(Met1411Arg)	MISSENSE
					TBX3	c.613C>T	p.(His205Tyr)	MISSENSE
					ZBTB7A	c.1718C>T	p.(Ala573Val)	MISSENSE
					ZFHX3	c.1449_1463dup	p.(Glu483_Glu487dup)	PUNCTUAL DUPLICATION
					ZFHX3	c.1434_1463dup	p.(Glu478_Glu487dup)	PUNCTUAL DUPLICATION
					ZRSR2	c.1338_1343dup	p.(Ser447_Arg448dup)	PUNCTUAL DUPLICATION
47	Female	Digestive system	REJECTED	3.8	AKT2			AMPLIFICATION
					BRD4	c.2209A>C	p.(Ser737Arg)	MISSENSE
					CCNE1			AMPLIFICATION
					HIST3H3	c.3G>A	p.(Met1?)	NO START
					KIT	c.1649_1663del	p.Lys550_Val555delinsIle	INDEL
					NTRK1			AMPLIFICATION
					RET	c.2071G>A	p.(Gly691Ser)	MISSENSE
					ZRSR2	c.1338_1343del	p.(Ser447_Arg448del)	PUNCTUAL DELETION
48	Female	Melanoma	MSS	14.6	ANKRD11	c.2071C>T	p. Arg691Cys	MISSENSE
					ARID1A	c.126_128del	p. Ala45del	PUNCTUAL DELETION
					ARID1B	c.1188_1191delinsA	p. Gly402del	PUNCTUAL DELETION
					BRAF	c.1799T>A	p.Val600Glu	MISSENSE
					BRAF V600E+ NRAS Wildtype			CO-MUTATION
					CALR	c.1191_1199del	p. Glu398_Asp400del	PUNCTUAL DELETION
					CDK12	c.3899C>T	p. Ala1300Val	MISSENSE
					CDK12	c.3566T>A	p. Leu1189Gln	MISSENSE
					CDK6 Wildtype + BRAF V600E + CDK4 Wildtype			CO-MUTATION
					CTLA4	c.366G>A	p. Met122Ile	MISSENSE
					CUX1	c.2565_2573dup	p. Ser857_Gly859dup	PUNCTUAL DUPLICATION
					CUX1	c.1901C>T	p. Pro634Leu	MISSENSE
					DNMT1	c.625A>T	p. Ile209Phe	MISSENSE
					ERCC2	c.1984C>T	p. Gln662*	NONSENSE
					FLT3	c.2293G>A	p. Glu765Lys	MISSENSE
					IRS2	c.2485_2487delinsTCT	p. Pro829Ser	MISSENSE
					KDR	c.3947C>A	p. Thr1316Asn	MISSENSE
					KEL	c.1180G>A	p. Glu394Lys	MISSENSE
					LRP1B	c.11854C>T	p. His3952Tyr	MISSENSE
					MLLT3	c.39_40delinsAA	p. Gly14Arg	MISSENSE
					MYC	c.77A>T	p. Asn26Ile	MISSENSE
					PAK5	c.569C>T	p. Ser190Phe	MISSENSE
					PDGFRA	c.2276G>A	p. Arg759Lys	MISSENSE
					PIK3C2G	c.2612A>G	p. Lys871Arg	MISSENSE
					PIK3CG	c.3209A>G	p. Asp1070Gly	MISSENSE
					PIK3CG	c.2872+4A>G		INTRONIC
					PREX2	c.2509G>A	p. Glu837Lys	MISSENSE
					STAG2	c.2161G>A	p. Glu721Lys	MISSENSE
					TIMM8B	c.176G>C	p. Cys59Ser	MISSENSE
					ZRSR2	c.1379G>C	p. Arg460Thr	MISSENSE
49	Female	Female reproductive system	REJECTED	1.5	CREBBP	c.1982_1988delinsCACAAGTAA	p.(Gln661Profs*15)	FRAMESHIFT
					EPHA5	c.242A>C	p.(Asn81Thr)	MISSENSE
					MST1	c.2017G>A	p.(Gly673Ser)	MISSENSE
					MST1	c.2033C>T	p.(Pro678Leu)	MISSENSE
					NF1	c.3233C>G	p.(Ser1078*)	NONSENSE
					TET2	c.2737C>T	p.(Gln913*)	NONSENSE
					TP53	c.701A>G	p.(Tyr234Cys)	MISSENSE
					ZRSR2	c.1338_1343dup	p.(Ser447_Arg448dup)	PUNCTUAL DUPLICATION
					AKT1			AMPLIFICATION
50	Female	Female reproductive system	MSS	10.8	ANKRD11	c.7327C>T	p.(Gln2443*)	NONSENSE
					APC	c.3121C>T	p.(Gln1041*)	NONSENSE
					AXIN1	c.482_490dup	p.(Lys161_Ala163dup)	PUNCTUAL DUPLICATION
					AXL	c.1347_1380del	p.(Trp450Leufs*35)	FRAMESHIFT
					BCOR	c.4376A>G	p.(Asn1459Ser)	MISSENSE
					KMT2C	c.10037_10100del	p.(Leu3346Glnfs*17)	FRAMESHIFT
					BCORL1	c.3793C>T	p.(Arg1265Cys)	MISSENSE
					CDK4	c.839_844dup	p.(His281_Lys282insThrHis)	INSERTION
					CTCF	c.1567_1573del	p.(Tyr523Alafs*59)	FRAMESHIFT
					DHX15	c.280_306del	p.(Ser94_His102del)	PUNCTUAL DELETION
					DOT1L	c.4327G>T	p.(Gly1443Cys)	MISSENSE
					EPHA3	c.1545_1566del	p.(Gly516Serfs*22)	FRAMESHIFT
					FGF9	c.518_584dup	p.(Asp195Glufs*5)	FRAMESHIFT
					FGFR2	c.1138_1156delinsCAATGGC	p.(Ile380_Phe386delinsGlnTrpLeu)	INDEL
					FGFR3	c.2264C>T	p.(Thr755Met)	MISSENSE
					FLT1	c.1459_1535dup	p.(Ile512Metfs*26)	FRAMESHIFT
					FLT4	c.328G>A	p.(Val110Ile)	MISSENSE
					FOXA1	c.139_156del	p.(Tyr47_Thr52del)	PUNCTUAL DELETION
					GNAS	c.352G>A	p.(Glu118Lys)	MISSENSE
					GNAS	c.1174G>A	p.(Glu392Lys)	MISSENSE
					IDH1	c.992-288_1009del	p.(?)	SPLICE
					IFNGR1	c.576_657dup	p.(Val220Argfs*2)	FRAMESHIFT
					INSR	c.1573C>T	p.(Arg525*)	NONSENSE
					JAK3	c.2141C>T	p.(Thr714Met)	MISSENSE
					KDM6A	c.514C>T	p.(Arg172*)	NONSENSE
					KDR	c.283G>A	p.(Gly95Arg)	MISSENSE
					KEL	c.1853T>C	p.(Phe618Ser)	MISSENSE
					KEL	c.1891_1942-7delinsCC	p.(?)	INDEL
					KMT2D	c.8450T>A	p.(Leu2817Gln)	MISSENSE
					LRP1B	c.4300_4325del	p.(His1434Argfs*13)	FRAMESHIFT
					MAGI2	c.2141C>T	p.(Pro714Leu)	MISSENSE
					MGA	c.4043G>A	p.(Arg1348Gln)	MISSENSE
					MITF	c.772_844dup	p.(Pro282Leufs*6)	FRAMESHIFT
					MRE11	c.1714C>T	p.(Arg572*)	NONSENSE
					NFKBIA	c.815T>G	p.(Leu272Arg)	MISSENSE
					NKX2-1	c.714G>A	p.(Trp238*)	NONSENSE
					NOTCH1	c.6130G>C	p.(Ala2044Pro)	MISSENSE
					NOTCH1	c.2741-29_2805dup	p.(Gly936Leufs*39)	FRAMESHIFT
					NOTCH4	c.2592_2630del	p.(Ser865_Pro877del)	PUNCTUAL DELETION
					NTRK3	c.2329A>C	p.(Thr777Pro)	MISSENSE
					PAX7	c.1522_1545del	p.(Lys508_Glu515del)	PUNCTUAL DELETION
					PIK3C2B	c.943C>T	p.(Arg315Trp)	MISSENSE
					PIK3R1	c.1016C>A	p.(Ser339*)	NONSENSE
					PIK3R1	c.1789T>G	p.(Trp597Gly)	MISSENSE
					PIK3R1	c.1697_1699del	p.(Ile566del)	PUNCTUAL DELETION
					PLK2	c.392_460dup	p.(Ile131_Glu153dup)	PUNCTUAL DUPLICATION
					PMS2	c.803+1G>A	p.(?)	INTRONIC
					PTEN	c.635-42_664del	p.(?)	SPLICE
					RASA1	c.2356_2415dup	p.(Thr786_Thr805dup)	PUNCTUAL DUPLICATION
					ROS1	c.5711G>A	p.(Arg1904Gln)	MISSENSE
					ROS1	c.4756C>T	p.(Arg1586Cys)	MISSENSE
					SDHD	c.370_371delinsTG	p.(Gln124Trp)	MISSENSE
					TAF1	c.4520C>T	p.(Ala1507Val)	MISSENSE
					TOP2A	c.3158G>A	p.(Arg1053His)	MISSENSE
					TOP2A	c.4008_4043del	p.(Ser1337_Phe1348del)	PUNCTUAL DELETION
					TSC2	c.607_621del	p.(Cys203_Val207del)	PUNCTUAL DELETION
					ZFHX3	c.185C>T	p.(Ala62Val)	MISSENSE
					MCL1			AMPLIFICATION
					MDM4			AMPLIFICATION
					ATM	c.7515+42_7515+43insTTCTGGAGTTTCTGAAGTCAATG GCATGATGAAGGCAAGTGTTACTCAGCCCAATATTCTACC CTGTGCTTGAAAATTCTGGAGTTTCTGAAGTCAATGGCAT GATGAAGGCAAGTGTTACTCAGCCCAATATTCTACCCTGT GCTTGAAAA	p.(Arg2506Alafs*13)	FRAMESHIFT
					PTEN	c.635-42_664del		PUNCTUAL DELETION
					PTEN	c.287C>G	p.(Pro96Arg)	MISSENSE
					BRCA1	c.4807_4821del	p.(Pro1603_Val1607del)	PUNCTUAL DELETION
					POLE	c.3601_3620del	p.(Ser1201Lysfs*4)	FRAMESHIFT
51	Male	Lung	MSS	2.3	ALOX12B	c.152G>A	p.(Gly51Asp)	MISSENSE
					BCL2	c.484G>A	p.(Val162Ile)	MISSENSE
					BCR	c.215G>C	p.(Arg72Pro)	MISSENSE
					IGF1	c.161G>A	p.(Cys54Tyr)	MISSENSE
					KMT2C	c.4612T>G	p.(Leu1538Val)	MISSENSE
					LATS2	c.3041C>G	p.(Ala1014Gly)	MISSENSE
					PRDM1	c.2150G>A	p.(Gly717Glu)	NONSENSE
					RAD52	c.1037C>A	p.(Ser346*)	NONSENSE
					KRAS	c.35G>A	p.Gly12Asp	MISSENSE
					KRAS	c.35G>A	p.Gly12Asp	MISSENSE
					CHEK2	c.715G>A	p.Glu239Lys	MISSENSE
52	Male	CNS	REJECTED	3.1	ARID2	c.4783A>G	p.(Met1595Val)	MISSENSE
					BCL6	c.974G>A	p.(Arg325Gln)	MISSENSE
					FANCG	c.665C>T	p.(Thr222Ile)	MISSENSE
					IKBKE	c.1290G>C	p.(Glu430Asp)	MISSENSE
					KIF5B	c.1217C>T	p.(Ala406Val)	MISSENSE
					MED12	c.6198_6200del	p.(Gln2076del)	PUNCTUAL DELETION
					MSH3	c.178_181delinsCCCC	p.(Ala60_Ala61delinsProPro)	MISSENSE
					MST1	c.1012T>C	p.(Cys338Arg)	MISSENSE
					PDCD1	c.307G>A	p.(Gly103Arg)	MISSENSE
					PIK3R1	c.262_267del	p.(Glu88_Tyr89del)	PUNCTUAL DELETION
					RAD54L	c.1487G>C	p.(Gly496Ala)	MISSENSE
					RUNX1T1	c.160A>T	p.(Arg54*)	NONSENSE
					STAT5B	c.20C>T	p.(Ala7Val)	MISSENSE
					TERT	c.-124C>T		INTERGENIC
					TP53	c.577C>T	p.(His193Tyr)	MISSENSE
					WISP3	c.624dup	p.(Cys209Metfs*21)	FRAMESHIFT
					EGFR			AMPLIFICATION
					CDK6			AMPLIFICATION
					KDR			AMPLIFICATION
					KIT			AMPLIFICATION
					PDGFRA			AMPLIFICATION
					ARID1A			AMPLIFICATION
					EGFR	Exon Skipping		EXON SKIPPING
53	Male	Lung	MSS	1.5	FRS2			AMPLIFICATION
					GATA6			AMPLIFICATION
					NOTCH1			DELETION
					ANKRD11			DELETION
					MDM2			AMPLIFICATION
					PIK3CA			AMPLIFICATION
					SRC			DELETION
					MET MET exon skipping (exón 14)	c.2888-28_2888-2del		EXON SKIPPING
54	Female	Breast	MSS	0.8	ATM	c.7767del	p.(Lys2589Asnfs*17)	FRAMESHIFT
					PIK3CA	c.1357G>A	p.(Glu453Lys)	MISSENSE
					PIK3CA	c.1357G>A	p.Glu453Lys	MISSENSE
55	Male	Sarcoma	MSS	2.3	ARID1B	c.5003C>T	p.(Ser1668Phe)	MISSENSE
					ZFHX3	c.1449_1463dup	p.(Glu483_Glu487dup)	PUNCTUAL DUPLICATION
					JUN			AMPLIFICATION
					MDM2			AMPLIFICATION
					TOP1			AMPLIFICATION
					NTRK1			AMPLIFICATION
56	Male	Digestive system	MSS	7.7	CDK8			AMPLIFICATION
					CDK8			AMPLIFICATION
					ESR1	c.1652C>T	p.(Ala551Val)	MISSENSE
					FGF9			AMPLIFICATION
					IRS2			AMPLIFICATION
					KRAS	c.38G>A	p.Gly13Asp	MISSENSE
					PIK3R1	c.286_294del	p.(Lys96_Arg98del)	PUNCTUAL DELETION
					TCF7L2	c.1163G>A	p.(Trp388*)	NONSENSE
					TET2	c.949C>T	p.(Gln317*)	NONSENSE
					TP53	c.844C>T	p.Arg282Trp	MISSENSE
57	Female	CNS	MSS	5.4	CBL	c.1228-102_1233del	p.(?)	SPLICE
					CHD4	c.394C>T	p.(Arg132Trp)	MISSENSE
					CHEK1	c.676dup	p.(Thr226Asnfs*19)	FRAMESHIFT
					DOT1L	c.4353_4373del	p.(Gly1452_Ala1458del)	PUNCTUAL DELETION
					EP300	c.2647A>G	p.(Arg883Gly)	MISSENSE
					HNF1A	c.864delinsCC	p.(Gly292Argfs*25)	FRAMESHIFT
					MAP3K4	c.93_95dup	p.(Pro36dup)	PUNCTUAL DUPLICATION
					MAP3K4	c.111G>T	p.(Gln37His)	MISSENSE
					MED12	c.735+1G>C	p.(?)	SPLICE
					NEGR1	c.1040A>C	p.(Tyr347Ser)	MISSENSE
					PDGFRA	c.1730C>G	p.(Pro577Arg)	MISSENSE
					PMS1	c.488del	p.(Lys163Serfs*15)	FRAMESHIFT
					SPEN	c.3271_3272delinsGC	p.(Leu1091Ala)	MISSENSE
					SPTA1	c.2800G>A	p.(Ala934Thr)	MISSENSE
					STAG1	c.2267C>G	p.(Ser756Cys)	MISSENSE
					KMT2C	c.2646del	p.(Val884Trpfs*29)	FRAMESHIFT
					TGFBR2	c.1150G>T	p.(Ala384Ser)	MISSENSE
					TP53	c.272G>A	p.(Trp91*)	NONSENSE
					TP63	c.578C>T	p.(Thr193Met)	MISSENSE
58	Male	Sarcoma	MSS	5.4	BTK	c.202G>A	p.(Val68Ile)	MISSENSE
					KMT2C	c.2646del	p.(Val884Trpfs*29)	FRAMESHIFT
					CCND3	c.157C>T	p.(Pro53Ser)	MISSENSE
					EPHA3	c.857A>T	p.(Lys286Met)	MISSENSE
					ESR1	c.437C>A	p.(Pro146Gln)	MISSENSE
					MALT1	c.377-3dup	p.(?)	SPLICE
					MCL1	c.526C>T	p.(Arg176Trp)	MISSENSE
					MLLT3	c.459_461del	p.(Ser187del)	PUNCTUAL DELETION
					NF1	c.3198-6_3198-2delinsATT	p.(?)	SPLICE
					NUTM1	c.1184C>T	p.(Ala395Val)	MISSENSE
					PIK3C2G	c.4252C>T	p.(Arg1418Cys)	MISSENSE
					QKI	c.649G>C	p.(Ala217Pro)	MISSENSE
					ROS1	c.5587A>G	p.(Ile1863Val)	MISSENSE
					SLIT2	c.3959C>T	p.(Pro1320Leu)	MISSENSE
					SMARCB1	c.213del	p.(Tyr72Thrfs*4)	FRAMESHIFT
					VHL	c.383T>A	p.(Leu128His)	MISSENSE
59	Female	Lung	MSS	3.1	ATRX	c.662G>A	p.(Arg221Lys)	MISSENSE
					H3F3A	c.344C>G	p.(Ala115Gly)	MISSENSE
					IRS2	c.2798C>T	p.(Pro933Leu)	MISSENSE
					MDC1	c.4368_4369insATTTCCACCTCCACAGACCAACCTGTCACCCCTAAGCCCACATCTCGGACCACTAGGAGCAGGACAAATATGTCCTCTGTCAAGACCCCTGAAACAGTTGTCCCCACAGCCCCTGAGCTCCAG	p.(Gln1456_Pro1457ins41)	INSERTION
					NEGR1	c.1040A>C	p.(Tyr347Ser)	MISSENSE
					TMPRSS2	c.1186+4C>T		SPLICE
					TOP2A	c.1925G>A	p.(Gly642Asp)	MISSENSE
					ZFHX3	c.7812_7824delinsT	p.(Gly2610_Gly2613del)	PUNCTUAL DELETION
					MCL1			AMPLIFICATION
					CXCR4			AMPLIFICATION
					EML4ALK	Exón 12 Exón 20	EML4(2:42522656)ALK(2:29446394)	FUSION
60	Female	Digestive system	MSS	3.8	CIC	c.4157G>C	p.(Gly1386Ala)	MISSENSE
					DNMT3A	c.1952+2T>C	p.(?)	SPLICE
					ERBB2	AMPLIFICATION	38.7 copias	AMPLIFICATION
					IRF2	c.331A>G	p.(Met111Val)	MISSENSE
					LRP1B	c.1295A>G	p.(Asp432Gly)	MISSENSE
					LRP1B	c.5977C>T	p.(Gln1993*)	NONSENSE
					NCOA3	c.3759_3773dup	p.(Gln1271_Gln1275dup)	PUNCTUAL DUPLICATION
					NCOA3	c.3773_3774insACAGCAGCAGCA	p.(Gln1272_Gln1275dup)	PUNCTUAL DUPLICATION
					POLD1	c.169_171del	p.(Glu57del)	PUNCTUAL DELETION
					RECQL4	c.3124_3127delinsAACC	p.(Asp1042Asn)	MISSENSE
					RNF43	c.238G>A	p.(Gly80Arg)	MISSENSE
					STAG2	c.624dup	p.(Asp209*)	NONSENSE
					TP53	c.742C>T	p.Arg248Trp	MISSENSE
61	Male	Sarcoma	EQUIVOCALL	0.8	MST1	c.1951C>T	p.(Arg651*)	NONSENSE
					RANBP2	c.7216G>A	p.(Ala2406Thr)	MISSENSE
62	Female	CNS	MSS	3.8	HIST3H3	c.3G>A	p.(Met1?)	NO START
					PIK3CA	c.3019G>C	p.(Gly1007Arg)	MISSENSE
					PIK3CA	c.3019G>C	p.Gly1007Arg	MISSENSE
					CDK4	AMPLIFICATION	30.0 copias	AMPLIFICATION
63	Female	Female reproductive system	MSS	6.2	SEC16A-NOTCH1			FUSION
					TP53	c.782+1G>A		SPLICE
64	Female	Head and neck	MSS	1.5	MALT1	c.377-3dup	p.(?)	SPLICE
					DDR2			AMPLIFICATION
65	Female	Female reproductive system	MSS	6.1	KMT2D	c.1940del	p.(Pro647Hisfs*283)	FRAMESHIFT
					HRAS			AMPLIFICATION
					MYCL			AMPLIFICATION
					TP53	c.731G>A	p.Gly244Asp	MISSENSE
66	Female	Liposarcoma	MSS	1.5	FGF4	c.86C>T	p.(Ala29Val)	FRAMESHIFT
					GID4	c.203_205del	p.(Ala68del)	PUNCTUAL DELETION
					KMT2D	c.4388C>A	p.(Thr1463Asn)	MISSENSE
					LATS2	c.1783A>T	p.(Lys595*)	NONSENSE
					LRP1B	c.12612T>G	p.(Asn4204Lys)	MISSENSE
					MARCH9	c.98del	p.(Gly33Alafs*91)	FRAMESHIFT
					MLLT3	c.458_459insCAGCAGCAGCAGCAGCAGCAGCAGCAGCAGCAGTAGCAGCAGCAGCAGCAGCAGCAGCAGCAG	p.(Ser167_Ser187dup)	PUNCTUAL DUPLICATION
					MLLT3	c.458_459insCAGCAGCAGCAGCAGCAGCAGCAGCAGCAG	p.(Ser178_Ser187dup)	PUNCTUAL DUPLICATION
					MLLT3	c.507_536dup	p.(Ser178_Ser187dup)	PUNCTUAL DUPLICATION
					MUTYH	c.1145G>A	p.(Gly382Asp)	MISSENSE
					NCOA3	c.3251A>T	p.(Gln1084Leu)	MISSENSE
					NOTCH4	c.395G>A	p.(Arg132His)	MISSENSE
					NOTCH4	c.2504G>T	p.(Gly835Val)	MISSENSE
					NTRK2	c.2375G>A	p.(Arg792Gln)	MISSENSE
					PIK3C2B	c.943C>T	p.(Arg315Trp)	MISSENSE
					PIK3C2B	c.2957T>C	p.(Leu986Pro)	MISSENSE
					SDHB	c.16_18delinsACA	p.(Ala6Thr)	MISSENSE
					TET1	c.3053_3055delinsGTG	p.(Asn1018_Lys1019delinsSerGlu)	MISSENSE
					XPO1	c.591-3dup	p.(?)	SPLICE
					ZFHX3	c.2479_2481dup	p.(Gln827dup)	PUNCTUAL DUPLICATION
					FRS2			AMPLIFICATION
					CDK4			AMPLIFICATION
					MDM2			AMPLIFICATION
					CDK4			AMPLIFICATION
67	Female	Lung	MSS	2.3	KMT2D	c.12208del	p.(Ser4070Leufs*26)	FRAMESHIFT
					KMT2D	c.1031_1035delinsA	p.(Ser344Tyrfs*57)	FRAMESHIFT
					PBRM1	c.1204C>T	p.(Gln402*)	NONSENSE
					EGFR			EXON SKIPPING
68	Male	CNS	MSS	2.5	KDM6A	c.3289G>T	p.(Glu1097*)	NONSENSE
					FOXA1			AMPLIFICATION
69	Female	Digestive system	MSI-H	33.8	ANKRD26	c.2762C>A	p.(Ala921Asp)	MISSENSE
					APC	c.1742del	p.(Lys581Argfs*9)	FRAMESHIFT
					ASXL1	c.4243C>T	p.(Arg1415*)	NONSENSE
					ATM	c.3142del	p.(Thr1048Leufs*16)	FRAMESHIFT
					AXIN2	c.1994dup	p.(Asn666Glnfs*41)	FRAMESHIFT
					BCL6	c.973C>T	p.(Arg325Trp)	MISSENSE
					BCOR	c.1717G>A	p.(Ala573Thr)	MISSENSE
					BCR	c.445G>A	p.(Ala149Thr)	MISSENSE
					BLM	c.1544del	p.(Asn515Metfs*16)	FRAMESHIFT
					BORCS8-MEF2B	c.182A>G	p.(Asp61Gly)	MISSENSE
					CCND3	c.531_532delinsTG	p.(Ser178Ala)	MISSENSE
					CCNE1	c.111+1G>A	p.(?)	SPLICE
					CHD2	c.2515G>T	p.(Gly839Cys)	MISSENSE
					CTNNB1	c.133T>C	p.(Ser45Pro)	MISSENSE
					CUX1	c.1231C>T	p.(Arg411Cys)	MISSENSE
					EP300	c.1855A>G	p.(Met619Val)	MISSENSE
					ETV1	c.414dup	p.(Thr139Hisfs*24)	FRAMESHIFT
					ETV5	c.622C>G	p.(Pro208Ala)	MISSENSE
					EZH2	c.2172dup	p.(Asp725*)	NONSENSE
					FANCE	c.1408A>G	p.(Ser470Gly)	MISSENSE
					FAT1	c.11856del	p.(Phe3952Leufs*31)	FRAMESHIFT
					FGFR1	c.215A>C	p.(Gln72Pro)	MISSENSE
					GABRA6	c.288dup	p.(Pro97Alafs*3)	FRAMESHIFT
					GNAS	c.277C>T	p.(Gln93*)	NONSENSE
					GNAS	c.602G>A	p.(Arg201His)	MISSENSE
					GNAS	c.601C>T	p.(Arg201Cys)	MISSENSE
					HIST1H3F	c.191G>A	p.(Arg64His)	MISSENSE
					HSP90AA1	c.386C>A	p.(Thr129Asn)	MISSENSE
					IL7R	c.799del	p.(Arg267Glyfs*28)	FRAMESHIFT
					JAK1	c.1954T>C	p.(Tyr652His)	MISSENSE
					KMT2A	c.10579C>T	p.(Arg3527Trp)	MISSENSE
					KMT2C	c.2646del	p.(Val884Trpfs*29)	FRAMESHIFT
					KMT2C	c.427del	p.(Ser143Valfs*3)	FRAMESHIFT
					KMT2D	c.7061del	p.(Pro2354Leufs*30)	FRAMESHIFT
					KMT2D	c.13780del	p.(Ala4594Profs*23)	FRAMESHIFT
					LAMP1	c.1234G>A	p.(Ala412Thr)	MISSENSE
					LATS2	c.1163C>T	p.(Ala388Val)	MISSENSE
					LRP1B	c.2423T>G	p.(Leu808Arg)	MISSENSE
					MAGI2	c.3850A>G	p.(Lys1284Glu)	MISSENSE
					MLH1	c.1209_1210del	p.(Leu404Valfs*12)	FRAMESHIFT
					MRE11	c.1532del	p.(Asn511Ilefs*13)	FRAMESHIFT
					NOTCH1	c.4291A>C	p.(Ser1431Arg)	MISSENSE
					NOTCH3	c.4766G>A	p.(Arg1589Gln)	MISSENSE
					NOTCH3	c.4445G>A	p.(Gly1482Asp)	MISSENSE
					NRAS	c.491G>A	p.(Arg164His)	MISSENSE
					PAX7	c.1460C>A	p.(Ala487Asp)	MISSENSE
					PBRM1	c.3028C>T	p.(Arg1010*)	NONSENSE
					PBRM1	c.2275del	p.(Thr759Hisfs*16)	FRAMESHIFT
					PNRC1	c.578C>T	p.(Ala193Val)	MISSENSE
					PRDM1	c.1030G>A	p.(Asp344Asn)	MISSENSE
					RPS6KB2	c.1430G>A	p.(Arg477His)	MISSENSE
					SHQ1	c.1205C>T	p.(Ala402Val)	MISSENSE
					SMARCA4	c.3485G>A	p.(Gly1162Asp)	MISSENSE
					SMO	c.2081del	p.(Pro694Leufs*82)	FRAMESHIFT
					SMO	c.1916T>C	p.(Val639Ala)	MISSENSE
					SPEN	c.6915_6917del	p.(Ser2306del)	PUNCTUAL DELETION
					SRSF2	c.587C>G	p.(Ser196Cys)	MISSENSE
					TET2	c.685dup	p.(Thr229Asnfs*25)	FRAMESHIFT
					TET2	c.2253G>T	p.(Lys751Asn)	MISSENSE
70	Male	Sarcoma	MSS	1.5	BCR	c.391G>A	p.(Ala131Thr)	MISSENSE
					BRCA2	c.4125_4127delinsCCC	p.(Glu1375_Gly1376delinsAspPro)	INDEL
					CCND3	c.531_532delinsTG	p.(Ser178Ala)	MISSENSE
					ETV5	c.536A>C	p.(His179Pro)	MISSENSE
					FLT4	c.2383_2385del	p.(Leu795del)	PUNCTUAL DELETION
					IGF2	c.-3-1G>A	p.(?)	SPLICE
					INSR	c.77C>T	p.(Ala26Val)	MISSENSE
					LRP1B	c.3163G>A	p.(Gly1055Arg)	MISSENSE
					MLLT3	c.459_464del	p.(Ser186_Ser187del)	PUNCTUAL DELETION
					MST1	c.2033C>T	p.(Pro678Leu)	MISSENSE
					NCOA3	c.3756_3758del	p.(Gln1275del)	PUNCTUAL DELETION
					NCOR1	c.5989C>G	p.(Arg1997Gly)	MISSENSE
					SLIT2	c.1604G>A	p.(Arg535His)	MISSENSE
					TFE3	c.1274_1276del	p.(Glu425del)	DELETION
					ZBTB7A	c.1272G>T	p.(Lys424Asn)	MISSENSE
71	Male	Digestive system	MSS	4.6	APC	c.3865_3884del	p.(Cys1289Serfs*5)	FRAMESHIFT
					APC	c.3920T>A	p.(Ile1307Lys)	MISSENSE
					APC	c.694C>T	p.(Arg232*)	NONSENSE
					ASXL2	c.3176_3179dup	p.(Ala1061*)	FRAMESHIFT
					AURKA			AMPLIFICATION
					BCL2L1			AMPLIFICATION
					CCND3	c.531_532delinsTG	p.(Ser178Ala)	MISSENSE
					DNMT3B			AMPLIFICATION
					FGFR4			AMPLIFICATION
					HNF1A	c.864delinsCC	p.(Gly292Argfs*25)	FRAMESHIFT
					PAX7	c.1193C>T	p.(Pro398Leu)	MISSENSE
					PIK3R1	c.269_271dup	p.(Asn90dup)	PUNCTUAL DUPLICATION
					PTPRS	c.412G>A	p.(Asp138Asn)	MISSENSE
					PTPRS	c.3763C>G	p.(Pro1255Ala)	MISSENSE
					PTPRT	c.1409G>A	p.(Arg470Gln)	MISSENSE
					RANBP2	c.6848A>G	p.(Lys2283Arg)	MISSENSE
					SRC			AMPLIFICATION
					TMPRSS2	c.22G>C	p.(Gly8Arg)	MISSENSE
					TOP1			AMPLIFICATION
					TP53	c.524G>A	p.Arg175His	MISSENSE
					TSHR	c.1193G>T	p.(Cys398Phe)	MISSENSE
					VTCN1	c.68T>C	p.(Ile23Thr)	MISSENSE
					ZFHX3	c.320C>T	p.(Pro107Leu)	MISSENSE
					ZNF217			AMPLIFICATION
72	Female	Breast	MSS	4.6	ARID2	c.1248C>G	p.(Ile416Met)	MISSENSE
					BCOR	c.2999T>C	p.(Met1000Thr)	MISSENSE
					FLT1	c.2180C>T	p.(Ser727Leu)	MISSENSE
					GATA4	c.431C>T	p.(Ala144Val)	MISSENSE
					MALT1	c.377-3dup	p.(?)	SPLICE
					NCOA3	c.3789delinsGCAG	p.(Gln1275dup)	PUNCTUAL DUPLICATION
					SUZ12	c.387-3dup	p.(?)	SPLICE
					TP53	c.614A>C	p.(Tyr205Ser)	MISSENSE
					VEGFA	c.419C>T	p.(Ala140Val)	MISSENSE
					MYC			AMPLIFICATION
					GATA3			AMPLIFICATION
					ANKRD26			AMPLIFICATION
					PIK3CA	AMPLIFICATION	3,7 copias	CO-MUTATION
					FGFR4 (RESISTENCIA)	c.1162G>A	p.(Gly388Arg).	MISSENSE
73	Female	Digestive system	MSI-H	5.4	ARID1A	c.4704_4724del	p.(Asn1571_Ser1577del)	PUNCTUAL DELETION
					AXL	c.543_576del	p.(Trp182Leufs*35)	FRAMESHIFT
					BIVM-ERCC5	c.4600_4601delinsCA	p.(Gly1534Gln)	MISSENSE
					BRCA2	c.5279C>T	p.(Ser1760Leu)	MISSENSE
					BRCA2	c.1313A>G	p.(Asp438Gly)	MISSENSE
					CCNE1 amp	AMPLIFICATION	4.0 copias	AMPLIFICATION
					CD276	c.902G>A	p.(Arg301Gln)	MISSENSE
					CD276	c.888_897delinsCTTTGCTGAG	p.(Thr298Ala)	MISSENSE
					CUL3	c.192_239del	p.(Arg65_Tyr80del)	PUNCTUAL DELETION
					EGFL7	c.179G>A	p.(Arg60Gln)	MISSENSE
					ERG	c.211_244del	p.(Val71*)	NONSENSE
					ETV5	c.751A>G	p.(Ile251Val)	MISSENSE
					FAT1	c.11591C>T	p.(Thr3864Met)	MISSENSE
					FGF19			AMPLIFICATION
					FGF3			AMPLIFICATION
					FGF4			AMPLIFICATION
					FOXA1	c.1025C>T	p.(Ala342Val)	MISSENSE
					GLI1	c.289_291del	p.(Glu97del)	PUNCTUAL DELETION
					IL10	c.151G>A	p.(Val51Met)	MISSENSE
					IRS2	c.904C>T	p.(Pro302Ser)	MISSENSE
					KAT6A	c.1135_1137del	p.(Ser379del)	PUNCTUAL DELETION
					KMT2D	c.2993_3008del	p.(Pro998Hisfs*14)	FRAMESHIFT
					MED12	c.4975G>A	p.(Asp1659Asn)	MISSENSE
					MGA	c.3718C>T	p.(Arg1240*)	NONSENSE
					MGA	c.3808T>C	p.(Cys1270Arg)	MISSENSE
					MST1R	c.3434_3436delinsACG	p.(Arg1145_Ser1146delinsHisGly)	MISSENSE
					MYCN	c.816_827del	p.(Asp272_Glu275del)	PUNCTUAL DELETION
					NF2	c.983_999+60del	p.(?)	SPLICE
					NOTCH1	c.7000C>T	p.(Pro2334Ser)	MISSENSE
					NOTCH4	c.4937G>A	p.(Arg1646Gln)	MISSENSE
					PDCD1LG2	c.681_710del	p.(Pro228_Ile237del)	PUNCTUAL DELETION
					PIK3C2G	c.3907C>T	p.(Pro1303Ser)	MISSENSE
					PIK3CA	c.1624G>A	p.Glu542Lys	MISSENSE
					PPARG	c.632_687del	p.(Leu211Glnfs*99)	FRAMESHIFT
					PPP1R13L	c.-55_-22+1del	p.(?)	SPLICE
					PREX2	c.1648G>C	p.(Glu550Gln)	MISSENSE
					PRKN	c.1138G>A	p.(Val380Ile)	MISSENSE
					RAD51	c.50_87+58dup	p.(Glu29_Gln30insValCysGly*)	INSERTION
					RANBP2	c.7216G>A	p.(Ala2406Thr)	MISSENSE
					SH2B3	c.857_880del	p.(Ser286_Glu293del)	PUNCTUAL DELETION
					SLX4	c.5414G>A	p.(Cys1805Tyr)	MISSENSE
					TENT5C	c.1057G>A	p.(Val353Ile)	MISSENSE
					TET2	c.1615_1644del	p.(Glu539_Gln548del)	PUNCTUAL DELETION
					TOP1	c.79_90del	p.(Lys27_Asp30del)	PUNCTUAL DELETION
					TSC2	c.5068+27_5069-47dup	p.(Asp1690Glyfs*27)	FRAMESHIFT
					ZNF703	c.1540_1542dup	p.(Ala514dup)	PUNCTUAL DUPLICATION
74	Female	Breast	MSS	6.1	AKT2	c.256-10_261del	p.(?)	SPLICE
					APC	c.1495C>T	p.(Arg499*)	NONSENSE
					AR	c.92G>A	p.(Arg31His)	MISSENSE
					MITF	c.100del	p.(Ser34Alafs*14)	FRAMESHIFT
					PIK3C2G	c.4460G>C	p.(*1487Serext*?)	NO STOP
					TP53	c.949C>T	p.(Gln317*)	NONSENSE
					IRS2			AMPLIFICATION
					BCL2L1			AMPLIFICATION
					TP53	c.949C>T	p.(Gln317*)	MISSENSE
75	Female	CNS	MSS	3.84	ARID1A	c.568G>A	p.(Gly190Arg)	MISSENSE
					CD276	c.1160G>A	p.(Arg387Gln)	MISSENSE
					CDKN2A	c.238C>T	p.(Arg80*)	NONSENSE
					CSF1R	c.220G>A	p.(Ala74Thr)	MISSENSE
					INPP4B	c.1387G>C	p.(Asp463His)	MISSENSE
					JUN	c.658C>G	p.(Pro220Ala)	MISSENSE
					MED12	c.2337G>T	p.(Leu779Phe)	MISSENSE
					NF2	c.599+1G>A	p.(?)	SPLICE
					PTEN	c.686C>A	p.(Ser229*)	NONSENSE
					TGFBR2	c.833G>A	p.(Gly278Asp)	MISSENSE
					ERBB2	c.1870_1873delins	p.Ile624_Ile625delinsValVal	INDEL
76	Male	Digestive system	MSS	14.8	ACVR1B	c.376_405del	p.(Glu126_Val135del)	PUNCTUAL DELETION
					ALK	c.2205-64_2228del	p.(?)	SPLICE
					ALK	c.2235_2243del	p.(Gly746_Lys748del)	PUNCTUAL DELETION
					AMER1	c.1155_1187del	p.(Glu386_Glu396del)	PUNCTUAL DELETION
					AMER1	c.1783_1842del	p.(Ala595_His614del)	PUNCTUAL DELETION
					AMER1	c.1893_1937del	p.(Glu632_Arg646del)	PUNCTUAL DELETION
					ANKRD26	c.576_609del	p.(Gln193Metfs*2)	FRAMESHIFT
					APC	c.847C>T	p.(Arg283*)	NONSENSE
					ARAF	c.595_608dup	p.(Ala204Thrfs*96)	FRAMESHIFT
					ARFRP1	c.418-11_452del	p.(?)	SPLICE
					ARID1A	c.4944_4963del	p.(Thr1649Glufs*42)	FRAMESHIFT
					ARID1A	c.5298_5336del	p.(Leu1768_Glu1780del)	PUNCTUAL DELETION
					ARID1A	c.5483_5525del	p.(Ser1828Cysfs*41)	FRAMESHIFT
					ASXL2	c.1732_1754del	p.(Pro578Thrfs*4)	FRAMESHIFT
					ASXL2	c.313_360del	p.(Gln105_Gly120del)	PUNCTUAL DELETION
					ASXL2	c.3930_4005del	p.(Leu1311Hisfs*19)	FRAMESHIFT
					ATM	c.6569_6572+45del	p.(?)	SPLICE
					ATM	c.6569_6572+45del		PUNCTUAL DELETION
					ATR	c.5949_6030dup	p.(Glu2011Phefs*3)	FRAMESHIFT
					AXIN1	c.1017_1019+41del	p.(?)	SPLICE
					AXIN2	c.2450_2523del	p.(Val817Aspfs*11)	FRAMESHIFT
					B2M	c.43_44del	p.(Leu15Phefs*41)	FRAMESHIFT
					BCL6	c.1694_1708+18del	p.(?)	SPLICE
					BIVM-ERCC5	c.4242-48_4250del	p.(?)	SPLICE
					BRAF	c.11_35del	p.(Leu4Argfs*42)	FRAMESHIFT
					BRD4	c.639_647del	p.(Asn214_Pro216del)	PUNCTUAL DELETION
					BRIP1	c.1007_1031del	p.(Asp336Glyfs*4)	FRAMESHIFT
					CALR	c.816+7_823del	p.(?)	SPLICE
					CARD11	c.1974_2056del	p.(His658Glnfs*23)	FRAMESHIFT
					CASP8	c.116_123del	p.(Ser39Cysfs*17)	FRAMESHIFT
					CBL	c.1739_1808del	p.(Pro580Glnfs*12)	FRAMESHIFT
					CCND1	c.26_86del	p.(Glu9Glyfs*4)	FRAMESHIFT
					CD79A	c.67_73del	p.(Ala23Thrfs*18)	FRAMESHIFT
					CDH1	c.1982-60_1997del	p.(?)	SPLICE
					CDK12	c.771_812del	p.(Ser257_Ser270del)	PUNCTUAL DELETION
					CDK12	c.4056_4134del	p.(Leu1353Valfs*23)	FRAMESHIFT
					CDK8	c.1111-22_1119del	p.(?)	SPLICE
					CHD2	c.5372_5375dup	p.(Gln1793Phefs*15)	FRAMESHIFT
					CIC	c.6477_6522+34del	p.(?)	SPLICE
					CIC	c.5232_5256del	p.(Gln1744Hisfs*81)	FRAMESHIFT
					CREBBP	c.4167-9_4222dup	p.(Arg1408Leufs*35)	FRAMESHIFT
					CSF3R	c.1042_1062del	p.(Asp348_Leu354del)	PUNCTUAL DELETION
					CSF3R	c.1657_1676del	p.(Glu553Tyrfs*144)	FRAMESHIFT
					CTNNA1	c.700_731del	p.(Val234Ilefs*40)	FRAMESHIFT
					CTNNA1	c.1547-1_1592del	p.(?)	SPLICE
					CTNNB1	c.2262_2300del	p.(Asp755_Pro767del)	PUNCTUAL DELETION
					CTNNB1	c.734_734+25del	p.(?)	SPLICE
					CUX1	c.971_1000del	p.(Leu324_Ser333del)	PUNCTUAL DELETION
					CUX1	c.-2_25del	p.(Met1?)	NO START
					DHX15	c.96_128del	p.(Asp32_Arg42del)	PUNCTUAL DELETION
					DHX15	c.280_306del	p.(Ser94_His102del)	PUNCTUAL DELETION
					DICER1	c.208_259del	p.(Lys70Glufs*41)	FRAMESHIFT
					DNMT3A	c.537_558+65del	p.(?)	SPLICE
					DNMT3B	c.688-79_696del	p.(?)	SPLICE
					DNMT3B	c.1621G>A	p.(Ala541Thr)	MISSENSE
					DOT1L	c.1873_1902del	p.(Ala625_Gln634del)	PUNCTUAL DELETION
					E2F3	c.90_152del	p.(Ser32_Ala52del)	PUNCTUAL DELETION
					EMSY	c.1737_1814del	p.(Thr580_Thr605del)	PUNCTUAL DELETION
					EP300	c.5831_5872del	p.(His1944_Pro1957del)	PUNCTUAL DELETION
					EPHA3	c.1545_1566del	p.(Gly516Serfs*22)	FRAMESHIFT
					ERBB2	c.1556+2_1557del	p.(?)	SPLICE
					ERBB2	c.2782+3_2784del	p.(?)	SPLICE
					ERBB2	c.-18+5131_-17-1del	p.(?)	SPLICE
					ERBB3	c.474_501del	p.(Trp158Cysfs*4)	FRAMESHIFT
					ERCC2	c.1604_1642del	p.(Ile535_Ser547del)	PUNCTUAL DELETION
					ERCC3	c.72_83del	p.(Asp25_Asp28del)	PUNCTUAL DELETION
					ETV5	c.424_451del	p.(Ser142Profs*56)	FRAMESHIFT
					FANCA	c.3829-39_3835del	p.(?)	SPLICE
					FANCA	c.1846_1858del	p.(Ser616Profs*20)	FRAMESHIFT
					FANCC	c.669_686+58del	p.(?)	SPLICE
					FANCC	c.522-36_529del	p.(?)	SPLICE
					FANCF	c.771_806del	p.(Gly258_Ala269del)	PUNCTUAL DELETION
					FANCG	c.777+32_782del	p.(?)	SPLICE
					FAT1	c.13315_13391del	p.(Pro4439Serfs*2)	FRAMESHIFT
					FAT1	c.12778_12871del	p.(Ile4260Leufs*58)	FRAMESHIFT
					FAT1	c.11693_11751del	p.(Ile3898Serfs*31)	FRAMESHIFT
					FAT1	c.2596_2601del	p.(Asp866_Thr867del)	PUNCTUAL DELETION
					FAT1	c.11735_11744del	p.(His3912Profs*4)	FRAMESHIFT
					FGF3	c.543_626del	p.(Val182_Arg209del)	PUNCTUAL DELETION
					FGF3	c.580_639del	p.(Leu194_Gln213del)	PUNCTUAL DELETION
					FLI1	c.1068_1080del	p.(Ser357Thrfs*5)	FRAMESHIFT
					FLT1	c.2239_2248+74del	p.(?)	SPLICE
					FOXA1	c.127_153del	p.(Ser43_Asn51del)	PUNCTUAL DELETION
					FOXL2	c.434_463del	p.(Arg145_Arg154del)	PUNCTUAL DELETION
					FOXO1	c.867_899del	p.(Gln291_Ser301del)	PUNCTUAL DELETION
					FOXP1	c.554_583del	p.(Leu185_Gln194del)	PUNCTUAL DELETION
					GATA3	c.1257_1300del	p.(Thr421Profs*72)	FRAMESHIFT
					GLI1	c.732_803del	p.(Tyr245_Arg268del)	PUNCTUAL DELETION
					GNAS	c.556_630del	p.(Gln186_Pro210del)	PUNCTUAL DELETION
					GNAS	c.390_425del	p.(Thr131_Glu142del)	PUNCTUAL DELETION
					GNAS	c.1136_1207dup	p.(Pro379_Ile402dup)	PUNCTUAL DUPLICATION
					GRM3	c.1541_1603del	p.(Ala514_Cys534del)	PUNCTUAL DELETION
					HIST1H1C	c.590_604del	p.(Ala197_Lys201del)	PUNCTUAL DELETION
					HOXB13	c.397_405del	p.(Tyr133_Gly135del)	PUNCTUAL DELETION
					ICOSLG	c.712_719dup	p.(Asp240Glufs*37)	FRAMESHIFT
					IFNGR1	c.1204_1230del	p.(Cys402_Asn410del)	PUNCTUAL DELETION
					IKZF1	c.1327_1368del	p.(Gly443_His456del)	PUNCTUAL DELETION
					INPP4A	c.1483_1578del	p.(Gln495_Glu526del)	PUNCTUAL DELETION
					INSR	c.3059G>A	p.(Arg1020Gln)	MISSENSE
					IRS2	c.269_317del	p.(Lys90Thrfs*7)	FRAMESHIFT
					IRS2	c.2379_2456del	p.(Glu793_Gly818del)	PUNCTUAL DELETION
					JAK1	c.2291_2316del	p.(Val764Glyfs*3)	FRAMESHIFT
					KAT6A	c.3014_3039+39del	p.(?)	SPLICE
					KIF5B	c.1045_1050del	p.(Glu349_Lys350del)	PUNCTUAL DELETION
					KMT2B	c.4392+31_4418del	p.(?)	SPLICE
					KMT2B	c.7659-23_7675del	p.(?)	SPLICE
					KMT2B	c.6769_6821del	p.(Pro2257Glyfs*28)	FRAMESHIFT
					KMT2B	c.7297+2_7297+30del	p.(?)	SPLICE
					KMT2C	c.8832_8835del	p.(Ala2945Profs*13)	FRAMESHIFT
					KMT2D	c.15479_15514del	p.(Asp5160_Arg5171del)	PUNCTUAL DELETION
					LAMP1	c.808_835del	p.(Gly270Thrfs*14)	FRAMESHIFT
					TP53	c.747G>T	p.(Arg249Ser)	MISSENSE
77	Female	CNS	MSS	52.31	CSF1R	c.586C>T	p.(Gln196*)	NONSENSE
					CUX1	c.3545G>A	p.(Trp1182*)	NONSENSE
					FLT3	c.2917C>T	p.(Arg973*)	NONSENSE
					KDR	c.1507C>T	p.(Gln503*)	NONSENSE
					KRAS	c.35G>T	p.(Gly12Val)	MISSENSE
					MST1	c.1216_1221del	p.(Gln406_Arg407del)	PUNCTUAL DELETION
					MTOR	c.6580C>T	p.(Gln2194*)	NONSENSE
					NRG1	c.1774C>T	p.(Gln592*)	NONSENSE
					PIK3CG	c.313C>T	p.(Gln105*)	NONSENSE
					PIK3R3	c.3G>A	p.(Met1?)	NO START
					MYC			AMPLIFICATION
					FGF2			AMPLIFICATION
					RAF1			AMPLIFICATION
					KMT2C	c.2014G>T	p.(Glu672*)	NONSENSE
					KRAS	c.35G>T	p.Gly12Val	MISSENSE
					DICER1	c.5125G>A	p. Asp1709Asn)	MISSENSE
					DICER1	c.5425G>A	p.Gly1809Arg	MISSENSE
78	Male	Melanoma	MSS	2.3	CDK4			AMPLIFICATION
					ERBB3			AMPLIFICATION
					GLI1			AMPLIFICATION
					MDM2			AMPLIFICATION
					YAP1			AMPLIFICATION
79	Female	Sarcoma	MSS	1.5	FGF7			AMPLIFICATION
80	Female	Female reproductive system	MSS	32.3	BAP1	c.1379C>G	p.(Ser460*)	NONSENSE
					CASP8	c.319C>T	p.(Gln107*)	NONSENSE
					EP300	c.1957C>T	p.(Gln653*)	NONSENSE
					FBXW7	c.1082G>A	p.(Arg361Gln)	MISSENSE
					KMT2D	c.7411C>T	p.(Arg2471*)	NONSENSE
					LATS1	c.439C>T	p.(Arg147*)	NONSENSE
81	Female	Melanoma	MSI-H	2.3	ATR	c.2320dup	p.(Ile774Asnfs*3)	FRAMESHIFT
					BBC3	c.98C>A	p.(Ser33*)	NONSENSE
					BCR	c.3286_3288delinsGCA	p.(Thr1096Ala)	MISSENSE
					FOXO1	c.1505C>T	p.(Ser502Leu)	MISSENSE
					GNAQ	c.175A>C	p.(Met59Leu)	MISSENSE
					GNAS	c.677T>C	p.(Phe226Ser)	MISSENSE
					KMT2C	c.6658C>A	p.(Gln2220Lys)	MISSENSE
					KMT2C	c.11372A>G	p.(Asn3791Ser)	MISSENSE
					LZTR1	c.850C>T	p.(Arg284Cys)	MISSENSE
					MDC1	c.5759C>T	p.(Ala1920Val)	MISSENSE
					MST1	c.1637C>T	p.(Thr546Met)	MISSENSE
					MYB	c.1208C>T	p.(Ser403Phe)	MISSENSE
					NCOA3	c.3756_3758del	p.(Gln1275del)	PUNCTUAL DELETION
					NCOA3	c.3841C>T	p.(Pro1281Ser)	MISSENSE
					NF2	c.363+1G>A	p.(?)	SPLICE
					PLK2	c.178C>G	p.(His60Asp)	MISSENSE
					PTPRS	c.1997C>T	p.(Pro666Leu)	MISSENSE
					RBM10	c.468C>G	p.(Cys156Trp)	MISSENSE
					SF3B1	c.460T>C	p.(Tyr154His)	MISSENSE
					SF3B1	c.2219G>A	p.(Gly740Glu)	MISSENSE
					YES1	c.310G>C	p.(Ala104Pro)	MISSENSE
					ZFHX3	c.7788_7790del	p.(Gly2598del)	PUNCTUAL DELETION
82	Male	Digestive system	MSS	4.6	ACVR1	c.248C>A	p.(Thr83Asn)	MISSENSE
					ARID1A	c.359_372delinsA	p.(Pro120Glnfs*108)	FRAMESHIFT
					AURKA	c.471T>G	p.(Phe157Leu)	MISSENSE
					CCND3	c.531_532delinsTG	p.(Ser178Ala)	MISSENSE
					DNAJB1	c.461T>C	p.(Val154Ala)	MISSENSE
					FGF7	c.276_279delinsCAAA	p.(Lys92_Asn93delinsAsnLys)	INDEL
					IRS2	c.3099_3101del	p.(Pro1036del)	PUNCTUAL DELETION
					KMT2C	c.2291C>T	p.(Ser764Phe)	MISSENSE
					KMT2C	c.13228G>A	p.(Asp4410Asn)	MISSENSE
					MAPK1	c.20_22del	p.(Ala7del)	PUNCTUAL DELETION
					NCOA3	c.3756_3758del	p.(Gln1275del)	PUNCTUAL DELETION
					NFKBIA	c.802_823del	p.(Gln268Lysfs*41)	FRAMESHIFT
					NOTCH2	c.3233G>A	p.(Cys1078Tyr)	MISSENSE
					PALB2	c.886dup	p.(Met296Asnfs*7)	FRAMESHIFT
					PALB2	c.886dup	p.(Met296Asnfs*7)	FRAMESHIFT
					PGR	c.1486C>A	p.(Pro496Thr)	MISSENSE
					RAD52	c.1037C>A	p.(Ser346*)	NONSENSE
					RHBDD3	c.-195+3G>A		INTRONIC
					SDHA	c.1250_1255delinsAGACAA	p.(Arg417_Cys419delinsGlnThrSer)	MISSENSE
					SETBP1	c.4168G>T	p.(Ala1390Ser)	MISSENSE
					TENT5C	c.688C>A	p.(Leu230Met)	MISSENSE
					TET2	c.2065T>G	p.(Ser689Ala)	MISSENSE
83	Female	Breast	MSS	3.1	ATR	c.2320dup	p.(Ile774Asnfs*3)	FRAMESHIFT
					DOT1L	c.3157G>A	p.(Ala1053Thr)	MISSENSE
					FAT1	c.6716T>C	p.(Ile2239Thr)	MISSENSE
					FGFR2	c.544G>T	p.(Gly182Trp)	MISSENSE
					KMT2A	c.2904T>A	p.(Asn968Lys)	MISSENSE
					LRP1B	c.12047C>T	p.(Pro4016Leu)	MISSENSE
					MAP3K1	c.4060del	p.(Leu1354Serfs*23)	FRAMESHIFT
					MGA	c.7362G>C	p.(Leu2454Phe)	MISSENSE
					MUTYH	c.1185_1186dup	p.(Glu396Glyfs*43)	FRAMESHIFT
					PTPRT	c.4117C>T	p.(Arg1373Cys)	MISSENSE
					QKI	c.649G>C	p.(Ala217Pro)	MISSENSE
					ROS1	c.6733G>A	p.(Gly2245Ser)	MISSENSE
					ROS1	c.1397G>A	p.(Arg466Gln)	MISSENSE
					SDHB	c.16_18delinsACA	p.(Ala6Thr)	MISSENSE
					SETD2	c.6060+3A>G		INTRONIC
					KMT2C	c.2646del	p.(Val884Trpfs*29)	FRAMESHIFT
					STK40	c.475G>A	p.(Ala159Thr)	MISSENSE
					TAF1	c.3629C>G	p.(Ala1210Gly)	MISSENSE
					PIK3CA	c.3140A>G	p.His1047Arg	MISSENSE
					FGFR4	c.1162G>A	p.Gly388Arg	MISSENSE
					TP53	c.814G>A	p.Val272Met	MISSENSE
					CCND1 Over exp + PIK3CA mutante (H1047R)			CO-MUTATION
					Over exp FGF3 + mutante PIK3CA (H1047R)			CO-MUTATION
					FGFR1 WyldType			AMPLIFICATION
84	Male	Head and neck	MSS	3.1	PDCD1LG2			AMPLIFICATION
					BCR	c.1663G>A	p.(Glu555Lys)	MISSENSE
					ERBB2	c.1870_1873delinsGTCG	p.(Ile624_Ile625delinsValVal)	INDEL
					GATA4	c.221C>T	p.(Ala74Val)	MISSENSE
					GLI1	c.1624G>T	p.(Ala542Ser)	MISSENSE
					INSR	c.796G>A	p.(Glu266Lys)	MISSENSE
					KAT6A	c.4502dup	p.(Asn1501Lysfs*6)	FRAMESHIFT
					PIK3CB	c.696G>T	p.(Leu232Phe)	MISSENSE
					SPEN	c.4089T>G	p.(Asp1363Glu)	MISSENSE
					SYK	c.593A>C	p.(Asp198Ala)	MISSENSE
					TET1	c.3053_3055delinsGTG	p.(Asn1018_Lys1019delinsSerGlu)	INDEL
					TRAF7	c.250C>T	p.(Arg84Cys)	MISSENSE
85	Male	Lung	MSS	1.5	AR	c.167T>A	p.(Leu56Gln)	MISSENSE
					ASXL1	c.1256G>C	p.(Arg419Thr)	MISSENSE
					ATR	c.2320dup	p.(Ile774Asnfs*3)	FRAMESHIFT
					ATR	c.1544G>A	p.(Arg515His)	MISSENSE
					CHD4	c.430_432del	p.(Asp144del)	PUNCTUAL DELETION
					HIST1H1C	c.371G>C	p.(Gly124Ala)	MISSENSE
					LATS1	c.286C>T	p.(Arg96Trp)	MISSENSE
					MAPK1	c.20_22del	p.(Ala7del)	PUNCTUAL DELETION
					RECQL4	c.103C>T	p.(Pro35Ser)	MISSENSE
86	Female	CNS	MSS	3.8	BCR	c.1088T>G	p.(Phe363Cys)	MISSENSE
					CD3EAP	c.1284_1289del	p.(Lys429_Lys430del)	PUNCTUAL DELETION
					CSF3R	c.269C>T	p.(Pro90Leu)	MISSENSE
					CUX1	c.3813dup	p.(Arg1272Thrfs*46)	FRAMESHIFT
					IRS2	c.3099_3101del	p.(Pro1036del)	PUNCTUAL DELETION
					KEAP1	c.1047C>A	p.(Asp349Glu)	MISSENSE
					MGA	c.2854A>G	p.(Asn952Asp)	MISSENSE
					NOTCH3	c.96_98del	p.(Leu33del)	PUNCTUAL DELETION
					PLCG2	c.490C>T	p.(Arg164*)	NONSENSE
					PTPRD	c.2506G>A	p.(Val836Met)	MISSENSE
					RICTOR	c.815A>C	p.(Gln272Pro)	MISSENSE
					SETBP1	c.826C>T	p.(Gln276*)	NONSENSE
					TFRC	c.505G>A	p.(Val169Ile)	MISSENSE
					TMPRSS2	c.335_336delinsTG	p.(Thr112Met)	MISSENSE
					ZFHX3	c.2476_2481del	p.(Gln826_Gln827del)	PUNCTUAL DELETION
87	Male	Sarcoma	MSS	2.3	ARID1B	c.1348_1350del	p.(Pro450del)	PUNCTUAL DELETION
					ATRX	c.6792_6794del	p.(Glu2265del)	PUNCTUAL DELETION
					CHD4	c.430_432del	p.(Asp144del)	PUNCTUAL DELETION
					CHEK1	c.239C>A	p.(Ala80Glu)	MISSENSE
					DICER1	c.5435_5440+35del	p.(?)	INTRONIC
					ERBB4	c.17G>A	p.(Gly6Glu)	MISSENSE
					IGF1	c.11T>A	p.(Ile4Asn)	MISSENSE
					MAPK1	c.20_22del	p.(Ala7del)	PUNCTUAL DELETION
					MDC1	c.3854_3855insCCCCACAGCCCCTGAGCTCCAGCCTTCCACCTCCACAGACCAGCCTGTCACTTCTGAGCCCACATATCAGGCTACTAGGGGAAGAAAAAATAGATCTTCTGTCAAGACCCCTGAACCAGTTGT	p.(Gln1251_Leu1291dup)	PUNCTUAL DUPLICATION
					MDC1	c.3537_3782dup	p.(Ser1184_Thr1265dup)	PUNCTUAL DUPLICATION
					MDC1	c.4019_4020insGCCTGTCACTTCTGAGCCCACATATCAGGCTACTAGGGGAAGAAAAAATAGATCTTCTGTCAAGACCCCTGAACCAGTTGTGCCCACAGCCCCTGAGCTCCGGCCTTCCACCTCCACAGACCG	p.(Thr1343_Pro1344ins41)	INSERTION
					NRG1	c.411C>A	p.(Asn137Lys)	MISSENSE
					NUTM1	c.643G>A	p.(Gly215Arg)	MISSENSE
					PIK3C2G	c.1009T>G	p.(Cys337Gly)	MISSENSE
					EGFR + ALK + ROS1			CO-MUTATION
88	Male	Thyroid gland	MSS	3.9	ASXL1	c.1636C>T	p.(Gln546*)	NONSENSE
					BRAF	c.1799T>A	p.Val600Glu	MISSENSE
					BRD4	c.1802C>T	p.(Ser601Leu)	MISSENSE
					DHX15	c.2302A>G	p.(Met768Val)	MISSENSE
					GPS2	c.920G>A	p.(Ser307Asn)	MISSENSE
					MTOR	c.2886G>T	p.(Gln962His)	MISSENSE
					NCOR1	c.4291C>T	p.(Arg1431Cys)	MISSENSE
					PIK3CA	c.3140A>G	p.His1047Arg	MISSENSE
					RBM10	c.1850A>G	p.(Tyr617Cys)	MISSENSE
					ROS1	c.4949C>A	p.(Pro1650His)	MISSENSE
					SPTA1	c.871G>A	p.(Asp291Asn)	MISSENSE
					TMPRSS2	c.335_336delinsTG	p.(Thr112Met)	MISSENSE
					ZFHX3	c.3309G>T	p.(Arg1103Ser)	MISSENSE
89	Male	CNS	MSS	6.2	ATRX	c.6294G>A	p.(Trp2098*)	NONSENSE
					DICER1	c.3334_3364del	p.(Asn1112Valfs*22)	FRAMESHIFT
					DNMT3A	c.148C>T	p.(Arg50Trp)	FRAMESHIFT
					ERG	c.1199A>C	p.(His400Pro)	MISSENSE
					FAT1	c.3932C>T	p.(Ser1311Phe)	MISSENSE
					KEL	c.841C>T	p.(Arg281Trp)	MISSENSE
					KLHL6	c.938T>C	p.(Met313Thr)	MISSENSE
					KMT2A	c.4737_4739del	p.(Asp1580del)	PUNCTUAL DELETION
					MDC1	c.618_642delinsG	p.(Gly207_Phe214del)	INDEL
					MRE11	c.2080_2082del	p.(Asp694del)	PUNCTUAL DELETION
					PBRM1	c.3028C>T	p.(Arg1010*)	NONSENSE
					PIK3C2B	c.1805A>G	p.(Asn602Ser)	MISSENSE
					PTPN11	c.1355G>A	p.(Ser452Asn)	MISSENSE
					RANBP2	c.8735T>C	p.(Phe2912Ser)	MISSENSE
					ROS1	c.3530C>T	p.(Thr1177Met)	MISSENSE
					SPEN	c.6021T>A	p.(Asp2007Glu)	MISSENSE
					TP53	c.817C>T	p.(Arg273Cys)	MISSENSE
					CCND2			AMPLIFICATION
					FGF23			AMPLIFICATION
					KRAS			AMPLIFICATION
					IDH1	c.395G>A	p.Arg132His	MISSENSE
90	Male	Male reproductive system	MSS	0.8	ARID1B	c.1276G>A	p.(Ala426Thr)	MISSENSE
					ATR	c.2320dup	p.Ile774Asnfs*3	FRAMESHIFT
					BCL6	c.1822G>A	p.(Gly608Arg)	MISSENSE
					CHEK2	c.1420C>T	p.Arg474Cys	MISSENSE
					MST1R	c.1301C>T	p.(Ser434Leu)	MISSENSE
					NF1	c.4382T>A	p.(Met1461Lys)	MISSENSE
					PTEN	c.107G>A	p.Gly36Glu	MISSENSE
					PTPRS	c.1828C>T	p.(Arg610Trp)	MISSENSE
					TET2	c.1955A>G	p.(Gln652Arg)	MISSENSE
91	Male	Thyroid gland	MSS	10	ANKRD11	c.2426G>A	p.(Arg809Lys)	MISSENSE
					ARID5B	c.3026C>G	p.(Ala1009Gly)	MISSENSE
					ATM	c.3122C>T	p.(Ala1041Val)	MISSENSE
					ATM	c.6239A>G	p.Tyr2080Cys	MISSENSE
					CCNE1	c.347T>C	p.(Val116Ala)	MISSENSE
					CIC	c.3346T>C	p.(Phe1116Leu)	MISSENSE
					CUX1	c.2305G>A	p.(Ala769Thr)	MISSENSE
					ERCC3	c.2246C>A	p.(Ser749Tyr)	MISSENSE
					ETV4	c.379T>C	p.(Ser127Pro)	MISSENSE
					FANCD2	c.2429G>A	p.(Gly810Glu)	MISSENSE
					FGFR1	c.761G>A	p.(Arg254Gln)	MISSENSE
					FLT1	c.1963A>G	p.(Ile655Val)	MISSENSE
					KDR	c.3433G>A	p.(Gly1145Arg)	MISSENSE
					KEAP1	c.571G>A	p.(Ala191Thr)	MISSENSE
					MDC1	c.618_642delinsG	p.(Gly207_Phe214del)	INDEL
					MLH1	c.860del	p.(Asn287Thrfs*10)	FRAMESHIFT
					MLH1	c.860del	p.Asn287Thrfs*10	FRAMESHIFT
					MST1	c.2017G>A	p.(Gly673Ser)	MISSENSE
					MYOD1	c.878G>A	p.(Ser293Asn)	MISSENSE
					NUTM1	c.1184C>T	p.(Ala395Val)	MISSENSE
					PIK3C2G	c.4202C>T	p.(Ala1401Val)	MISSENSE
					POLE inact mut	c.4337_4338del	p.Val1446Glyfs*3	FRAMESHIFT
					PRDM1	c.2233G>A	p.(Val745Met)	MISSENSE
					RB1	c.219_220dup	p.(Ala74Glufs*4)	FRAMESHIFT
					SH2B3	c.1273C>T	p.(Arg425Cys)	MISSENSE
					TET2	c.3538del	p.(Val1180Serfs*46)	FRAMESHIFT
					TP53	c.1146del	p.Lys382Asnfs*40	FRAMESHIFT
					TP53	c.541C>T	p.Arg181Cys	MISSENSE
					TP63	c.779del	p.(Pro260Leufs*5)	FRAMESHIFT
					TP63	c.427G>A	p.(Val143Ile)	MISSENSE
92	Female	Sarcoma	MSS	3.1	ARID1B	c.1600T>C	p.(Ser534Pro)	MISSENSE
					ATR	c.2320dup	p.(Ile774Asnfs*3)	FRAMESHIFT
					BCL2	c.245C>T	p.(Ala82Val)	MISSENSE
					CDKN1A	c.250C>T	p.(Arg84*)	NONSENSE
					KMT2B	c.4003+1G>C	p.(?)	SPLICE
					KMT2B	c.4003+2T>A	p.(?)	SPLICE
					LATS1	c.796C>G	p.(Pro266Ala)	MISSENSE
					NFKBIA	c.612del	p.(Leu205Trpfs*33)	FRAMESHIFT
					PIK3C2B	c.2182C>T	p.(Arg728Trp)	MISSENSE
					PMS1	c.488del	p.(Lys163Serfs*15)	FRAMESHIFT
					SPEN	c.9759_9764dup	p.(Val3254_Pro3255dup)	PUNCTUAL DUPLICATION
					YAP1	c.16C>T	p.(Gln6*)	NONSENSE
					RECQL4			DELETION
					CEBPA			DELETION
93	Male	Sarcoma	MSS	4.6	CDK8	c.1126_1131del	p.(Gln376_Gln377del)	PUNCTUAL DELETION
					DNMT3A	c.1129G>A	p.(Asp377Asn)	MISSENSE
					EPHA3	c.2466G>C	p.(Glu822Asp)	MISSENSE
					ETV4	c.1277C>T	p.(Ala426Val)	MISSENSE
					FGF23	c.692G>A	p.(Arg231Gln)	MISSENSE
					FLT1	c.1705G>A	p.(Glu569Lys)	MISSENSE
					MPL	c.1612G>C	p.(Val538Leu)	MISSENSE
					MRE11	c.2080_2082del	p.(Asp694del)	PUNCTUAL DELETION
					PIK3CB	c.635G>A	p.(Arg212Gln)	MISSENSE
					PMS1	c.488del	p.(Lys163Serfs*15)	FRAMESHIFT
					POLD1	c.169_171del	p.(Glu57del)	PUNCTUAL DELETION
					PRKN	c.1028C>T	p.(Pro343Leu)	MISSENSE
					RECQL4	c.101C>T	p.(Ala34Val)	MISSENSE
					TERT	c.-124C>T		INTERGENIC
					TOP1	c.556C>T	p.(Pro186Ser)	MISSENSE
					ZFHX3	c.3300G>C	p.(Gln1100His)	MISSENSE
					BRAF	c.1799T>A	p.Val600Glu	MISSENSE
					CDK6 Wild-Type + CDK4 Wild-Type + BRAF V600E			CO-MUTATION
					BRAF + NRAS Wild-Type			CO-MUTATION
					BRAF V600E + TMB bajo			CO-MUTATION
94	Female	Digestive system	MSS	3.9	AMER1	c.1072C>T	p.(Arg358*)	NONSENSE
					ARFRP1	c.529C>T	p.(Arg177Cys)	MISSENSE
					BAP1	c.206del	p.(Thr69Serfs*3)	FRAMESHIFT
					BAP1	c.977_978insTCGCA	p.(Ser327Argfs*10)	FRAMESHIFT
					FAT1	c.1406A>C	p.(Lys469Thr)	MISSENSE
					FLT4	c.116_117del	p.(His39Argfs*6)	FRAMESHIFT
					FOXA1	c.69G>C	p.(Gln23His)	MISSENSE
					KMT2C	c.2646del	p.(Val884Trpfs*29)	FRAMESHIFT
					KRAS	c.436G>C	p.(Ala146Pro)	MISSENSE
					KRAS	c.436G>C	p.Ala146Pro	MISSENSE
					NCOA3	c.3353A>C	p.(Gln1118Pro)	MISSENSE
					NKX3-1	c.28G>C	p.(Gly10Arg)	MISSENSE
					NOTCH4	c.3941C>T	p.(Ala1314Val)	MISSENSE
					PARP1	c.2238G>T	p.(Met746Ile)	MISSENSE
					ZFHX3	c.5356A>T	p.(Thr1786Ser)	MISSENSE
95	Female	Lung	MSS	0.8	COP1	c.196C>T	p.(Arg66Trp)	MISSENSE
					LAMP1	c.10C>T	p.(Pro4Ser)	MISSENSE
					NCOA3	c.3759_3765delinsA	p.(Gln1275_Gln1276del)	INDEL
					PTPRD	c.2439G>T	p.(Lys813Asn)	MISSENSE
					XPO1	c.591-3dup	p.(?)	INTRONIC
					ZNF703	c.1076G>A	p.(Ser359Asn)	MISSENSE
					MET exon 14 skipping MET e13 (7:116411708)-MET e15 (7:116414935)			MISSENSE
					KRAS	c.35G>T	p.Gly12Val	MISSENSE
					TP53	c.215C>G	p.Pro72Arg	MISSENSE
					TP53	c.469G>T	p.Val157Phe	MISSENSE
					KRAS Mutante + TP53 Mutante			CO-MUTATION
96	Female	Melanoma	MSS	3.85	CCND2 AMPLIFICATION			AMPLIFICATION
					CDK4 AMPLIFICATION			AMPLIFICATION
					DNAJB1	c.914C>T	p.(Pro305Leu)	MISSENSE
					FANCI	c.1930C>G	p.(Pro644Ala)	MISSENSE
					FGF23			AMPLIFICATION
					GLI1			AMPLIFICATION
					GNAS	c.8C>T	p.(Ala3Val)	MISSENSE
					KDM5A	c.2185C>G	p.(Leu729Val)	MISSENSE
					KDM5A			AMPLIFICATION
					PIK3C3	c.454G>C	p.(Asp152His)	MISSENSE
					PIK3CB	c.1568G>A	p.(Ser523Asn)	MISSENSE
					PIK3R1	c.1690A>G	p.(Asn564Asp)	MISSENSE
					PMS1	c.488del	p.(Lys163Serfs*15)	FRAMESHIFT
					PTPRD	c.5534+1_5534+48dup	p.(?)	SPLICE
97	Male	Digestive system	MSS	0	BCR	c.3286_3288delinsGCA	p.(Thr1096Ala)	MISSENSE
					BRCA2	c.9097del	p.Thr3033Leufs*29	FRAMESHIFT
					CDK12	c.4415A>G	p.(Tyr1472Cys)	MISSENSE
					ESR1	c.833G>A	p.(Gly278Asp)	MISSENSE
					GNAS	c.136_138del	p.(Leu46del)	PUNCTUAL DELETION
					JAK2	c.2648A>G	p.(Lys883Arg)	MISSENSE
					KEL	c.1073+4C>T		INTRONIC
					MET	c.3028+3A>G		INTRONIC
					MET c	3028+3A>G		INTRONIC
					NAB2	c.1451C>T	p.(Ala484Val)	MISSENSE
					PLK2	c.37G>T	p.(Ala13Ser)	MISSENSE
					RET	c.2071G>A	p.Gly691Ser	MISSENSE
					TNFAIP3	c.1805C>T	p.(Thr602Met)	MISSENSE
					XPO1	c.591-3dup	p.(?)	INTRONIC
					ZFHX3	c.2650G>C	p.(Ala884Pro)	MISSENSE
98	Female	Sarcoma	MSS	2.3	CDKN2A	c.10A>T	p.(Arg4Trp)	MISSENSE
					KMT2C	c.2646del	p.(Val884Trpfs*29)	FRAMESHIFT
					ERCC1	c.713G>A	p.(Cys238Tyr)	MISSENSE
					FLT1	c.3913C>T	p.(Arg1305Cys)	MISSENSE
					FUBP1	c.243A>C	p.(Gln81His)	MISSENSE
					MDC1	c.3536_3537insTTCTGAGCCCACATATCAGGCTACTAGGGGAAGAAAAAATAGATCCTCTGTCAAGACCCCTGAACCAGTTGTCCCCACAGCCCCTGAGCTCCAGCCTTCCACCTCCACAGACCAGCCTGTCAC	p.(Thr1183_Ser1184ins41)	INSERTION
					MDC1	c.3732_3854dup	p.(Gln1251_Leu1291dup)	PUNCTUAL DUPLICATION
					MYB	c.1487G>A	p.(Ser496Asn)	MISSENSE
					NCOA3	c.3739_3740delinsCA	p.(Met1247Gln)	MISSENSE
					RBM10	c.308G>A	p.(Arg103Gln)	MISSENSE
					RECQL4	c.77C>A	p.(Pro26Gln)	MISSENSE
					SPEN	c.9759_9764dup	p.(Val3254_Pro3255dup)	PUNCTUAL DUPLICATION
99	Male	Melanoma	MSS	6.2	AR	c.167T>A	p.(Leu56Gln)	MISSENSE
					ATR	c.2320del	p.(Ile774Tyrfs*5)	FRAMESHIFT
					CCND3 AMPLIFICATION			AMPLIFICATION
					CDK12	c.3088C>T	p.(Pro1030Ser)	MISSENSE
					DNMT1	c.2943T>G	p.(Asp981Glu)	MISSENSE
					DNMT3A	c.2255_2257del	p.(Phe752del)	PUNCTUAL DELETION
					FANCG	c.1154C>T	p.(Pro385Leu)	MISSENSE
					FBXW7	c.585-5_597del	p.(?)	INTRONIC
					FGF7	c.276_279delinsCAAA	p.(Lys92_Asn93delinsAsnLys)	MISSENSE
					H3F3A	c.344C>G	p.(Ala115Gly)	MISSENSE
					HRAS	c.182A>G	p.(Gln61Arg)	MISSENSE
					IFNGR1	c.1455del	p.(Glu487Asnfs*7)	FRAMESHIFT
					IL7R	c.826C>G	p.(Leu276Val)	MISSENSE
					KDM6A	c.622C>A	p.(Gln208Lys)	MISSENSE
					KMT2B	c.871G>A	p.(Gly291Arg)	MISSENSE
					MGA	c.7989G>C	p.(Leu2663Phe)	MISSENSE
					NOTCH4	c.1211A>T	p.(Asp404Val)	MISSENSE
					NUP93	c.2426C>T	p.(Ala809Val)	MISSENSE
					PDK1	c.733A>G	p.(Ile245Val)	MISSENSE
					RAF1 AMPLIFICATION			AMPLIFICATION
					SMO	c.524C>G	p.(Pro175Arg)	MISSENSE
					SPEN	c.871A>C	p.(Ser291Arg)	MISSENSE
					TCF3	c.1156C>T	p.(Leu386Phe)	MISSENSE
					VEGFA	c.862C>T	p.(Arg288Trp)	MISSENSE
					XPO1	c.591-3dup	p.(?)	INTRONIC
					YES1	c.546C>G	p.(Phe182Leu)	MISSENSE
100	Female	Digestive system	REJECTED	2.3	BCORL1	c.3365G>A	p.(Gly1122Asp)	MISSENSE
					BMPR1A	c.1136C>A	p.(Ala379Asp)	MISSENSE
					BRCA2	c.9097del	p.(Thr3033Leufs*29)	FRAMESHIFT
					FLT1	c.683C>T	p.(Thr228Ile)	MISSENSE
					FLT4	c.2889G>A	p.(Met963Ile)	MISSENSE
					HSD3B1	c.111G>C	p.(Lys37Asn)	MISSENSE
					KIT	c.1727T>C	p.Leu576Pro	MISSENSE
					KMT2C	c.4274-1G>T	p.(?)	SPLICE
					MAPK1	c.58G>T	p.(Asp20Tyr)	MISSENSE
					MAX	c.104G>A	p.(Arg35His)	MISSENSE
					NCOA3	c.2849C>G	p.(Pro950Arg)	MISSENSE
					NOTCH3	c.2217G>C	p.(Glu739Asp)	MISSENSE
					PIK3C2B	c.943C>T	p.(Arg315Trp)	MISSENSE
					PPM1D	c.1287G>C	p.(Arg429Ser)	MISSENSE
					SETD2	c.3997_3998del	p.(Asp1333*)	NONSENSE
					WISP3	c.631G>T	p.(Val211Leu)	MISSENSE
101	Female	Liposarcoma	REJECTED	3.2	DNMT1	c.151G>T	p.(Glu51*)	NONSENSE
					EMSY	c.2357C>A	p.(Ser786*)	NONSENSE
					GID4	c.777C>A	p.(Tyr259*)	NONSENSE
					HGF	c.550G>T	p.(Glu184*)	NONSENSE
					NSD1	c.5445C>A	p.(Tyr1815*)	NONSENSE
					PBRM1	c.625G>T	p.(Glu209*)	NONSENSE
					PLK2	c.1759G>T	p.(Gly587*)	NONSENSE
					SPEN	c.1577C>A	p.(Ser526*)	NONSENSE
					XPO1	c.2527G>T	p.(Glu843*)	NONSENSE
					ARID2	c.2332G>T	p.(Val778Leu)	MISSENSE
					ATR	c.115C>A	p.(Gln39Lys)	MISSENSE
					ATRX	c.7213G>T	p.(Val2405Phe)	MISSENSE
					BCORL1	c.4657G>A	p.(Gly1553Arg)	MISSENSE
					BRCA2	c.9860G>T	p.(Cys3287Phe)	MISSENSE
					BTK	c.1278C>A	p.(Asp426Glu)	MISSENSE
					CBL	c.967C>A	p.(Pro323Thr)	MISSENSE
					CSF3R	c.1448_1449delinsAA	p.(Gly483Glu)	MISSENSE
					CTNNB1	c.641C>A	p.(Thr214Asn)	MISSENSE
					DHX15	c.1654G>T	p.(Asp552Tyr)	MISSENSE
					DIS3	c.1662C>A	p.(Asp554Glu)	MISSENSE
					DIS3	c.2699T>C	p.(Val900Ala)	MISSENSE
					EPHA5	c.242A>C	p.(Asn81Thr)	MISSENSE
					EPHA7	c.2842G>T	p.(Gly948Cys)	MISSENSE
					FANCD2	c.3142C>A	p.(Pro1048Thr)	MISSENSE
					FLT4	c.2846G>T	p.(Cys949Phe)	MISSENSE
					INPP4B	c.571G>T	p.(Asp191Tyr)	MISSENSE
					KDM5C	c.4067G>T	p.(Cys1356Phe)	MISSENSE
					KRAS	c.460G>T	p.(Asp154Tyr)	MISSENSE
					LATS1	c.796C>G	p.(Pro266Ala)	MISSENSE
					LRP1B	c.12893C>G	p.(Thr4298Ser)	MISSENSE
					LRP1B	c.6655C>T	p.(Arg2219Cys)	MISSENSE
					MAP3K4	c.1700C>A	p.(Pro567Gln)	MISSENSE
					MDC1	c.5234C>G	p.(Pro1745Arg)	MISSENSE
					MRE11	c.681C>A	p.(Asn227Lys)	MISSENSE
					NF1	c.4858G>T	p.(Gly1620Cys)	MISSENSE
					NSD1	c.1584G>T	p.(Lys528Asn)	MISSENSE
					PGR	c.2734G>T	p.(Val912Phe)	MISSENSE
					PIK3CB	c.2592G>T	p.(Gln864His)	MISSENSE
					PRKDC	c.7483C>A	p.(Gln2495Lys)	MISSENSE
					PRKDC	c.1395C>A	p.(Phe465Leu)	MISSENSE
					RAD54L	c.1400G>A	p.(Cys467Tyr)	MISSENSE
					RAD54L	c.1195A>G	p.(Ile399Val)	MISSENSE
					RAD54L	c.1730G>T	p.(Gly577Val)	MISSENSE
					RECQL4	c.512G>C	p.(Arg171Pro)	MISSENSE
					ROS1	c.860G>T	p.(Ser287Ile)	MISSENSE
					SETD2	c.7139C>A	p.(Pro2380His)	MISSENSE
					SPEN	c.4697C>G	p.(Ser1566Cys)	MISSENSE
					STAG2	c.1360C>A	p.(Gln454Lys)	MISSENSE
					TOP2A	c.4165C>A	p.(Pro1389Thr)	MISSENSE
					FGFR1 AMPLIFICATION			AMPLIFICATION
102	Male	Liposarcoma	MSS	2.3	AMER1	c.2863dup	p.(Ala955Glyfs*3)	FRAMESHIFT
					FAT1	c.3932C>T	p.(Ser1311Phe)	MISSENSE
					IRS2	c.3099_3101del	p.(Pro1036del)	PUNCTUAL DELETION
					LRP1B	c.11881A>G	p.(Ser3961Gly)	MISSENSE
					MAP3K4	c.93_95dup	p.(Pro36dup)	PUNCTUAL DUPLICATION
					MYCL	c.374C>T	p.(Ala125Val)	MISSENSE
					PARP1	c.518G>A	p.(Arg173Gln)	MISSENSE
					PTPRD	c.4682G>C	p.(Gly1561Ala)	MISSENSE
					PTPRT	c.2609G>A	p.(Arg870Gln)	MISSENSE
					STAT4	c.527A>G	p.(Lys176Arg)	MISSENSE
					ZBTB7A	c.1250T>C	p.(Val417Ala)	MISSENSE
					BRCA1	c.5346G>A	p.Trp1782*	NONSENSE
103	Female	Lung	MSS	2.3	ATR	c.2320dup	p.(Ile774Asnfs*3)	FRAMESHIFT
					ATRX	c.3659G>C	p.(Ser1220Thr)	MISSENSE
					CD276	c.961G>A	p.(Gly321Ser)	MISSENSE
					FLT3	c.197C>G	p.(Ala66Gly)	MISSENSE
					JAK3	c.1918G>A	p.(Asp640Asn)	MISSENSE
					MSH3	c.162_190delinsCG	p.(Ala57_Ala65del)	INDEL
					NEGR1	c.409+3A>G		INTRONIC
					PAX8	c.674C>T	p.(Thr225Met)	MISSENSE
					RANBP2	c.7216G>A	p.(Ala2406Thr)	MISSENSE
					ROS1	c.6215+1G>C	p.(?)	SPLICE
					SPEN	c.6915_6917del	p.(Ser2306del)	MISSENSE
					STAT4	c.129-3dup	p.(?)	INTRONIC
					TERT	c.-124C>T		INTERGENIC
					WT1	c.420_422del	p.(Pro141del)	PUNCTUAL DELETION
					XPO1	c.2224C>A	p.(Gln742Lys)	MISSENSE
					TP53	c.743G>A	p.Arg248Gln	GERMINAL SUSPECT
